# Supplementary material for: (E)-6-Chloro-N′-(3,5-dichloro-2-hydroxy­benzyl­idene)­nicotinohydrazide
Source: Acta Crystallogr Sect E Struct Rep Online. 2009 Mar 6;65(Pt 4):o678. doi: 10.1107/S1600536809007272 (PMC2968879; doi:10.1107/S1600536809007272)
Supplement: Supplementary file 2 [file e-65-0o678-Isup2.hkl]

# 
# h,k,l, Fc-squared, Fo-squared, sigma(Fo-squared) and status flag 
# 
data_I
_shelx_title ' 080103c in P2(1)/c' 
_shelx_refln_list_code          4 
_shelx_F_calc_maximum      409.41 
_exptl_crystal_F_000       696.00 
_reflns_d_resolution_high  0.8393 
 
loop_ 
 _symmetry_equiv_pos_as_xyz 
 'x, y, z' 
 '-x, y+1/2, -z+1/2' 
 '-x, -y, -z' 
 'x, -y-1/2, z-1/2' 
 
_cell_length_a     4.8920 
_cell_length_b    18.0140 
_cell_length_c    16.1120 
_cell_angle_alpha  90.000 
_cell_angle_beta   97.900 
_cell_angle_gamma  90.000 
 
_shelx_F_squared_multiplier     1.000 
 
loop_ 
 _refln_index_h 
 _refln_index_k 
 _refln_index_l 
 _refln_F_squared_calc 
 _refln_F_squared_meas 
 _refln_F_squared_sigma 
 _refln_observed_status 
   1   0   0    11852.58    11184.19    337.98 o 
   2   0   0     5285.13     5207.25    128.14 o 
   3   0   0      122.94      126.55     25.30 o 
   4   0   0       98.96       35.70     38.15 o 
   5   0   0      680.72      684.97    115.77 o 
   1   1   0     4815.46     5048.71    129.53 o 
   2   1   0      405.01      412.95     21.46 o 
   3   1   0     2358.56     2327.01     56.77 o 
   4   1   0       18.62       17.53     20.88 o 
   5   1   0       62.18        9.50     34.96 o 
   0   2   0      327.89      298.35     18.34 o 
   1   2   0       53.33       37.51      8.29 o 
   2   2   0        5.41        6.75      6.25 o 
   3   2   0      124.20      128.29     15.52 o 
   4   2   0        0.03       -2.99     29.72 o 
   5   2   0       58.69       17.61     30.89 o 
   1   3   0     3098.51     2925.12     75.62 o 
   2   3   0      217.77      208.99     15.16 o 
   3   3   0      164.97      181.86     25.69 o 
   4   3   0        0.26      -15.01     18.46 o 
   5   3   0      145.56      120.17     70.74 o 
   0   4   0      200.28      210.58     25.38 o 
   1   4   0      390.57      375.98     21.81 o 
   2   4   0     1571.95     1626.26     53.00 o 
   3   4   0      825.46      822.92     37.01 o 
   4   4   0      488.98      450.13     39.73 o 
   5   4   0       19.00       -2.67     31.61 o 
   1   5   0     6096.87     5980.33    113.82 o 
   2   5   0      998.45     1008.59     30.92 o 
   3   5   0      175.99      163.05     25.33 o 
   4   5   0      917.81      909.85     57.68 o 
   5   5   0      292.24      296.17     60.16 o 
   0   6   0       62.65       91.54     26.53 o 
   1   6   0       65.62       69.98     10.18 o 
   2   6   0      429.92      436.96     17.99 o 
   3   6   0      149.95      130.16     32.53 o 
   4   6   0       15.90       -7.89     17.22 o 
   5   6   0       39.05       23.41     35.52 o 
   1   7   0      399.60      426.82     21.57 o 
   2   7   0       25.25       20.37      7.24 o 
   3   7   0      512.64      601.00     47.60 o 
   4   7   0       76.18       25.64     19.21 o 
   5   7   0       49.63       85.09     58.79 o 
   0   8   0     1155.82      994.95     67.63 o 
   1   8   0     4327.33     4593.75     94.41 o 
   2   8   0     1044.57     1080.26     31.93 o 
   3   8   0      204.17      147.66     48.99 o 
   4   8   0       25.68       41.00     17.67 o 
   5   8   0       65.62       78.29     39.88 o 
   1   9   0        0.54       -1.75      8.25 o 
   2   9   0       18.62       17.23     10.45 o 
   3   9   0      252.23      254.98     29.76 o 
   4   9   0      554.91      547.68     46.07 o 
   5   9   0       19.10       42.41     26.86 o 
   0  10   0      245.37      187.33     41.59 o 
   1  10   0      728.69      745.21     33.45 o 
   2  10   0      655.88      738.48     52.42 o 
   3  10   0     1044.09     1087.80     53.20 o 
   4  10   0      129.69      102.26     27.17 o 
   5  10   0        5.28       -4.94     25.91 o 
   1  11   0       43.77       29.51     12.90 o 
   2  11   0      384.39      370.46     43.60 o 
   3  11   0       25.63       17.39     50.44 o 
   4  11   0       20.68       25.19     21.89 o 
   0  12   0      671.55      741.46     48.88 o 
   1  12   0      897.59      881.36     40.54 o 
   2  12   0        3.29       -7.12     26.20 o 
   3  12   0      332.22      378.27    100.38 o 
   4  12   0       95.40      162.92     44.16 o 
   1  13   0      825.08      817.32     66.78 o 
   2  13   0      222.27      261.28     42.33 o 
   3  13   0      778.09      838.41     70.80 o 
   4  13   0        0.14       25.47     35.67 o 
   0  14   0     3143.91     2909.21    101.60 o 
   1  14   0      252.06      238.84     38.19 o 
   2  14   0      744.17      836.23     91.37 o 
   3  14   0        3.07      -19.15     24.20 o 
   4  14   0      240.67      224.53     50.83 o 
   1  15   0      233.55      178.50     27.11 o 
   2  15   0       18.60       37.74     28.99 o 
   3  15   0       46.78      -32.35     48.55 o 
   4  15   0       46.35        6.73     36.67 o 
   0  16   0        0.07       12.11     19.73 o 
   1  16   0      359.87      371.89     31.72 o 
   2  16   0       46.26      -15.14     27.03 o 
   3  16   0        0.96       -3.47     48.96 o 
   1  17   0      113.18      101.68     26.25 o 
   2  17   0      254.91      220.29     48.08 o 
   3  17   0        1.53       -9.75     31.94 o 
   0  18   0       51.86       38.52     26.52 o 
   1  18   0        1.65       36.62     22.89 o 
   2  18   0      108.20      168.53     46.94 o 
   3  18   0       49.73       96.01     48.30 o 
   1  19   0        0.40       29.83     25.16 o 
   2  19   0       64.72       59.55     28.58 o 
   0  20   0       75.83       91.50     30.26 o 
   1  20   0       65.80       71.12     26.67 o 
   2  20   0        0.59       48.52     27.67 o 
   1  21   0       45.98       31.12     26.34 o 
  -5   1   1       82.99       44.09     34.55 o 
  -4   1   1       22.44       20.10     15.05 o 
  -3   1   1       11.73       19.32      9.79 o 
  -2   1   1      107.64       98.24     12.24 o 
  -1   1   1       20.68       23.11      6.54 o 
   0   1   1      247.86      215.82     10.23 o 
   1   1   1     6618.02     5873.35    185.45 o 
   2   1   1     3327.22     3295.21     55.83 o 
   3   1   1        0.90        4.52      8.45 o 
   4   1   1       71.55       52.78     27.30 o 
   5   1   1       28.52       -0.79     31.36 o 
  -5   2   1        6.33       16.95     30.91 o 
  -4   2   1      109.10      109.21     22.58 o 
  -3   2   1     2219.73     2213.86     57.18 o 
  -2   2   1      662.33      625.87     25.02 o 
  -1   2   1      767.44      760.74     25.38 o 
   0   2   1     1853.65     1762.21     43.07 o 
   1   2   1     1121.71      564.78     45.85 o 
   2   2   1     5431.21     5560.08     83.54 o 
   3   2   1      408.31      381.24     20.06 o 
   4   2   1       12.44        6.89     21.89 o 
   5   2   1       74.05       63.79     43.80 o 
  -5   3   1       75.99       71.72     46.67 o 
  -4   3   1      165.39      113.92     22.89 o 
  -3   3   1      589.66      634.62     35.90 o 
  -2   3   1      208.10      237.17     22.27 o 
  -1   3   1     9263.24     9614.82    168.26 o 
   0   3   1      950.74      919.94     30.26 o 
   1   3   1       54.32       45.20     16.95 o 
   2   3   1       66.58       58.64     12.96 o 
   3   3   1      478.20      534.55     23.39 o 
   4   3   1      237.14      313.80     50.29 o 
   5   3   1       37.74       30.76     33.43 o 
  -5   4   1       63.96       55.41     35.78 o 
  -4   4   1      333.08      319.80     41.10 o 
  -3   4   1       15.38       -0.92     10.99 o 
  -2   4   1      221.46      181.46     20.44 o 
  -1   4   1      105.12      104.81     16.14 o 
   0   4   1      538.89      448.33     34.73 o 
   1   4   1      751.12      807.89     28.06 o 
   2   4   1      727.89      782.01     67.04 o 
   3   4   1      151.29      181.77     15.82 o 
   4   4   1      226.17      209.85     42.63 o 
   5   4   1       40.79      103.18     52.81 o 
  -5   5   1       78.40       35.67     35.84 o 
  -4   5   1      537.86      528.74     44.06 o 
  -3   5   1     1310.08     1350.20     80.19 o 
  -2   5   1      956.63     1004.15     41.17 o 
  -1   5   1    12602.00    12600.37    216.40 o 
   0   5   1      187.77      175.29     14.32 o 
   1   5   1     2329.53     2391.67     45.58 o 
   2   5   1     1587.85     1722.87     50.89 o 
   3   5   1       48.30       39.05     16.35 o 
   4   5   1     1882.62     1894.35    159.17 o 
   5   5   1        4.38       -0.84     31.04 o 
  -5   6   1      163.59       70.26     50.11 o 
  -4   6   1        1.20        4.41     17.29 o 
  -3   6   1      262.39      329.10     32.96 o 
  -2   6   1     1898.51     2021.89     50.43 o 
  -1   6   1     1593.28     1600.08     39.89 o 
   0   6   1      895.17      823.05     29.64 o 
   1   6   1       91.04       85.23     17.39 o 
   2   6   1     1272.99     1296.86     35.22 o 
   3   6   1       49.35       77.41     27.52 o 
   4   6   1       13.22       43.67     28.40 o 
   5   6   1        0.21      -21.48     29.62 o 
  -5   7   1        2.91       10.08     34.15 o 
  -4   7   1     1419.58     1444.88     81.60 o 
  -3   7   1      190.90      209.82     28.50 o 
  -2   7   1     1485.26     1568.38     42.84 o 
  -1   7   1     1009.27      977.00     31.54 o 
   0   7   1     2767.24     2634.98     69.03 o 
   1   7   1     2438.73     2624.15     61.35 o 
   2   7   1     2241.65     2470.50     53.76 o 
   3   7   1        6.77       14.15     13.05 o 
   4   7   1      382.09      311.16     54.84 o 
   5   7   1        8.19      -14.21     31.99 o 
  -5   8   1       32.53       47.82     36.08 o 
  -4   8   1      166.00      226.32     25.17 o 
  -3   8   1        0.75        6.73     10.38 o 
  -2   8   1     3136.03     3440.96     75.51 o 
  -1   8   1     2336.12     2469.50     59.45 o 
   0   8   1     1270.99     1317.10     43.49 o 
   1   8   1     2547.08     2591.28     88.17 o 
   2   8   1      109.19      126.77     14.37 o 
   3   8   1      225.19      290.45     30.72 o 
   4   8   1        0.76        1.53     17.40 o 
   5   8   1       35.41       25.16     28.58 o 
  -5   9   1      202.40      181.56     45.27 o 
  -4   9   1       71.03       46.19     21.70 o 
  -3   9   1      538.96      562.40     73.08 o 
  -2   9   1      165.04      183.89     28.33 o 
  -1   9   1     2625.90     2614.84     64.47 o 
   0   9   1     3570.55     3417.71     80.76 o 
   1   9   1     1142.52     1029.83     53.30 o 
   2   9   1      310.88      302.77     24.16 o 
   3   9   1     2394.01     2402.54     78.08 o 
   4   9   1      580.50      597.23     49.47 o 
   5   9   1       24.94       21.81     26.88 o 
  -5  10   1        2.49       -3.44     24.68 o 
  -4  10   1      254.18      264.89     35.31 o 
  -3  10   1      158.35      191.41     25.61 o 
  -2  10   1     1512.33     1444.85     67.38 o 
  -1  10   1      453.58      460.41     28.04 o 
   0  10   1     1552.51     1563.55     51.18 o 
   1  10   1      356.21      329.11     25.13 o 
   2  10   1      104.08      127.67     18.80 o 
   3  10   1     1810.32     1859.01     75.20 o 
   4  10   1       46.17       36.68     23.34 o 
   5  10   1       61.61       54.85     42.54 o 
  -4  11   1        9.24      -13.53     20.06 o 
  -3  11   1      168.45      169.15     92.52 o 
  -2  11   1        7.37       11.24     17.37 o 
  -1  11   1       65.39       65.61     15.22 o 
   0  11   1       47.89       25.90     17.01 o 
   1  11   1        0.44       -8.23      9.39 o 
   2  11   1       21.90       18.92     20.24 o 
   3  11   1        0.10       12.58     25.02 o 
   4  11   1      117.33       89.74     28.36 o 
  -4  12   1        6.09       -6.26     27.85 o 
  -3  12   1      103.41      109.14     32.94 o 
  -2  12   1      255.05      257.73     38.89 o 
  -1  12   1        0.33       13.60     14.00 o 
   0  12   1      301.05      335.21     29.72 o 
   1  12   1        0.56        7.35     13.19 o 
   2  12   1       19.41      -10.44     19.02 o 
   3  12   1       79.86       75.35     33.44 o 
   4  12   1       19.06       17.59     33.73 o 
  -4  13   1        0.96      -27.26     28.13 o 
  -3  13   1      477.51      513.67     57.32 o 
  -2  13   1      156.66      154.90     34.10 o 
  -1  13   1     1714.45     1611.52     55.21 o 
   0  13   1      219.83      263.15     33.65 o 
   1  13   1       13.69       14.28     14.37 o 
   2  13   1      423.42      453.35     51.99 o 
   3  13   1       16.83       43.88     28.98 o 
   4  13   1       46.49       -3.90     56.25 o 
  -4  14   1       69.18       72.28     38.34 o 
  -3  14   1       24.23       47.84     31.77 o 
  -2  14   1      176.07      201.89     40.41 o 
  -1  14   1       51.33       59.63     16.42 o 
   0  14   1       60.68       51.12     16.12 o 
   1  14   1      203.67      246.46     48.56 o 
   2  14   1      197.60      142.15     38.04 o 
   3  14   1       55.06       46.97     32.17 o 
   4  14   1        8.66      -28.36     45.93 o 
  -4  15   1      138.81       99.57     45.32 o 
  -3  15   1        0.16      -25.67     27.67 o 
  -2  15   1        9.65       44.87     33.32 o 
  -1  15   1      628.56      568.54     35.52 o 
   0  15   1     1542.99     1570.60     52.19 o 
   1  15   1       13.14      -14.80     15.72 o 
   2  15   1       91.34       61.83     33.57 o 
   3  15   1       72.63       30.02     35.07 o 
   4  15   1       21.29      125.74     46.76 o 
  -3  16   1       16.70      -15.75     30.26 o 
  -2  16   1      354.27      348.79     63.94 o 
  -1  16   1       28.11       28.85     33.93 o 
   0  16   1       55.88       62.82     17.65 o 
   1  16   1      139.10      137.21     25.35 o 
   2  16   1       35.66       52.61     34.94 o 
   3  16   1        1.01      -40.46     26.98 o 
  -3  17   1       39.64       26.10     37.98 o 
  -2  17   1       16.32       12.80     22.73 o 
  -1  17   1       50.08       14.75     19.42 o 
   0  17   1        5.48       17.05     17.35 o 
   1  17   1       70.48       68.67     23.83 o 
   2  17   1        3.27        3.59     32.33 o 
   3  17   1       20.56      -30.85     31.39 o 
  -3  18   1       39.44        9.22     50.23 o 
  -2  18   1       10.28       42.23     24.82 o 
  -1  18   1       48.36       49.77     23.65 o 
   0  18   1       84.84      102.69     20.24 o 
   1  18   1      293.56      220.65     35.36 o 
   2  18   1      273.20      196.53     51.11 o 
   3  18   1       21.92      -20.19     45.44 o 
  -2  19   1        1.14      -20.08     35.87 o 
  -1  19   1      451.96      494.08     55.24 o 
   0  19   1        0.00       13.07     20.51 o 
   1  19   1       96.51      130.79     30.04 o 
   2  19   1       80.17      102.67     45.27 o 
  -2  20   1        3.57       14.93     26.78 o 
  -1  20   1        9.13       16.12     43.28 o 
   0  20   1        0.05      -15.05     17.66 o 
   1  20   1       63.23       83.85     28.85 o 
   2  20   1        2.29       39.61     30.05 o 
  -1  21   1       13.74       22.79     56.65 o 
   0  21   1       78.03       87.04     24.02 o 
   1  21   1        0.01        9.69     23.46 o 
  -5   0   2      541.55      425.10     93.99 o 
  -4   0   2     1013.90      947.39     99.07 o 
  -3   0   2       61.25       50.39     41.76 o 
  -2   0   2    13629.54    13970.88    296.54 o 
  -1   0   2      546.80      595.34     34.88 o 
   0   0   2     2015.08     1946.30     40.12 o 
   1   0   2    11555.96    10806.03    275.10 o 
   2   0   2      619.83      672.05     43.31 o 
   3   0   2     5627.46     5606.58    118.01 o 
   4   0   2      832.94      703.15    103.65 o 
   5   0   2        0.29       -6.39     39.46 o 
  -5   1   2        6.42      -30.33     27.26 o 
  -4   1   2       79.09       85.75     17.20 o 
  -3   1   2      619.39      623.77     31.74 o 
  -2   1   2     1556.15     1624.74     45.26 o 
  -1   1   2      274.70      270.09     15.09 o 
   0   1   2      146.21      140.77      7.83 o 
   1   1   2     6626.24     6687.48    117.38 o 
   2   1   2     2798.46     2890.79     56.21 o 
   3   1   2       57.61       95.97     14.82 o 
   4   1   2        0.78       13.33     29.15 o 
   5   1   2        0.33       -3.28     48.22 o 
  -5   2   2       18.46       17.38     66.73 o 
  -4   2   2        1.79        0.80     10.96 o 
  -3   2   2      661.40      719.32     33.33 o 
  -2   2   2       79.28       90.91     14.81 o 
  -1   2   2        2.49        5.71      4.90 o 
   0   2   2      241.47      187.12     13.84 o 
   1   2   2      581.02      590.40     22.57 o 
   2   2   2       75.99      107.52     13.27 o 
   3   2   2      107.79      147.46     19.64 o 
   4   2   2       13.36       25.69     23.71 o 
   5   2   2      200.06      141.09     41.11 o 
  -5   3   2       29.22        7.96     29.63 o 
  -4   3   2       18.95       20.11     13.57 o 
  -3   3   2      701.18      720.72     34.41 o 
  -2   3   2      937.83      910.84     36.84 o 
  -1   3   2      279.66      234.51     19.46 o 
   0   3   2      941.16      953.69     24.73 o 
   1   3   2     1334.05     1252.94     40.20 o 
   2   3   2     1772.63     1889.30     56.19 o 
   3   3   2      274.72      273.78     21.63 o 
   4   3   2       18.89      -29.34     19.73 o 
   5   3   2      103.48      121.87     42.08 o 
  -5   4   2       29.89       68.41     37.68 o 
  -4   4   2       67.84       36.04     17.54 o 
  -3   4   2      389.05      376.92     33.23 o 
  -2   4   2      363.51      367.39     27.52 o 
  -1   4   2     4572.57     4552.66     73.04 o 
   0   4   2     4659.85     4376.88     81.35 o 
   1   4   2     2841.83     2827.39     51.52 o 
   2   4   2      462.75      518.29     29.03 o 
   3   4   2      268.77      210.03     36.81 o 
   4   4   2      284.18      193.72    107.83 o 
   5   4   2       87.97       54.89     39.00 o 
  -5   5   2        2.34       29.93     32.89 o 
  -4   5   2      603.96      627.36     38.28 o 
  -3   5   2      855.71      815.58     66.91 o 
  -2   5   2     1045.68     1027.60     49.39 o 
  -1   5   2       32.26       57.04     10.30 o 
   0   5   2     2183.35     2027.45     47.74 o 
   1   5   2     2419.79     2411.24     47.16 o 
   2   5   2     1162.96     1191.42     48.33 o 
   3   5   2      223.91      188.84     44.13 o 
   4   5   2      205.64      226.46     57.80 o 
   5   5   2       36.19       21.29     37.33 o 
  -5   6   2      143.48       46.20     36.01 o 
  -4   6   2      364.39      370.47     38.67 o 
  -3   6   2      291.67      316.07     66.78 o 
  -2   6   2        7.56       -3.61      6.25 o 
  -1   6   2      858.40      877.18     31.79 o 
   0   6   2      730.16      736.28     27.83 o 
   1   6   2      470.12      454.27     32.31 o 
   2   6   2       50.01       54.10     10.56 o 
   3   6   2      946.49      952.25    198.79 o 
   4   6   2      571.46      570.04     70.32 o 
   5   6   2        5.25      -27.41     29.40 o 
  -5   7   2       86.06       77.56     40.44 o 
  -4   7   2       61.60       49.49     20.48 o 
  -3   7   2        4.98        8.38     10.57 o 
  -2   7   2     1524.30     1616.00     81.90 o 
  -1   7   2      171.71      221.26     27.02 o 
   0   7   2     1226.34     1169.16     37.61 o 
   1   7   2     3124.11     3296.07     75.74 o 
   2   7   2      151.61      203.71     16.80 o 
   3   7   2        2.49        8.05     17.18 o 
   4   7   2       15.14      -16.71     24.29 o 
   5   7   2       29.03       30.09     39.92 o 
  -5   8   2      134.33      115.23     40.01 o 
  -4   8   2      539.99      618.66     37.06 o 
  -3   8   2      133.90      165.42     19.54 o 
  -2   8   2      735.82      773.31     64.32 o 
  -1   8   2      182.15      188.03     19.73 o 
   0   8   2      535.23      512.75     41.54 o 
   1   8   2     1540.47     1572.65     46.97 o 
   2   8   2       54.83       65.83     12.07 o 
   3   8   2     1330.16     1457.49     60.16 o 
   4   8   2      318.49      378.29     40.85 o 
   5   8   2        2.56       19.64     25.15 o 
  -5   9   2       17.03        6.95     22.48 o 
  -4   9   2       42.76       72.68     20.22 o 
  -3   9   2      265.52      284.81     25.29 o 
  -2   9   2        0.33       11.43     16.05 o 
  -1   9   2       11.52        9.03      8.06 o 
   0   9   2        0.09       -2.04     10.53 o 
   1   9   2       22.41       13.12      9.61 o 
   2   9   2      650.12      665.55     37.23 o 
   3   9   2      420.28      471.18     39.12 o 
   4   9   2       61.85       23.88     20.74 o 
   5   9   2        0.02        8.17     25.28 o 
  -5  10   2       10.18      -19.79     22.79 o 
  -4  10   2      241.87      191.70     30.78 o 
  -3  10   2      118.55       51.10     22.79 o 
  -2  10   2      102.52      102.23     22.44 o 
  -1  10   2     1274.71     1213.11     38.83 o 
   0  10   2      379.70      355.31     27.31 o 
   1  10   2      696.78      641.19     33.00 o 
   2  10   2       58.89       69.49     16.49 o 
   3  10   2      254.59      225.58     54.86 o 
   4  10   2        0.07       12.27     19.83 o 
  -5  11   2        1.21        7.63     26.59 o 
  -4  11   2       53.29       27.14     20.56 o 
  -3  11   2      177.46      190.55     35.31 o 
  -2  11   2        1.94      -11.82     14.25 o 
  -1  11   2      261.13      269.64     21.56 o 
   0  11   2      292.82      271.21     25.79 o 
   1  11   2       89.82      106.13     36.44 o 
   2  11   2      192.42      231.45     25.87 o 
   3  11   2       86.80       99.30     32.81 o 
   4  11   2        0.00      -18.15     26.55 o 
  -4  12   2       25.60       45.84     32.33 o 
  -3  12   2        0.43       -9.01     28.49 o 
  -2  12   2       68.03       65.02     26.32 o 
  -1  12   2     1746.68     1671.02     48.30 o 
   0  12   2      305.92      316.30     29.36 o 
   1  12   2      111.90      105.23     19.15 o 
   2  12   2       66.26       72.15     34.22 o 
   3  12   2      205.14      212.87     49.70 o 
   4  12   2       87.10      119.94     45.25 o 
  -4  13   2        0.28      -44.34     42.00 o 
  -3  13   2        5.29      -12.82     22.31 o 
  -2  13   2      346.45      326.03     99.07 o 
  -1  13   2      192.08      173.61     21.04 o 
   0  13   2      395.09      400.01     33.13 o 
   1  13   2      607.26      565.53     37.59 o 
   2  13   2        0.34      -21.28     19.95 o 
   3  13   2        8.08       -2.85     28.12 o 
   4  13   2       52.85       -4.70     31.49 o 
  -4  14   2       82.10       99.69     54.77 o 
  -3  14   2       52.00       15.65     27.44 o 
  -2  14   2      967.08     1019.79     58.02 o 
  -1  14   2     1094.29     1120.53     43.34 o 
   0  14   2      210.45      237.07     34.69 o 
   1  14   2     1423.14     1323.75     53.69 o 
   2  14   2       42.47       47.44     30.57 o 
   3  14   2      112.24      126.74     40.71 o 
   4  14   2        1.97      -12.46     32.81 o 
  -4  15   2        3.59       18.52     33.78 o 
  -3  15   2       96.85       49.69     33.97 o 
  -2  15   2      157.58      119.14     27.99 o 
  -1  15   2      993.98      909.79     41.66 o 
   0  15   2     1456.70     1359.80     89.85 o 
   1  15   2      581.21      531.64     39.93 o 
   2  15   2      325.80      326.25     52.74 o 
   3  15   2       15.11        0.39     30.34 o 
   4  15   2        3.40       -4.88     39.50 o 
  -3  16   2        4.24      -31.51     40.47 o 
  -2  16   2       32.55        9.20     20.95 o 
  -1  16   2      110.51      110.26     25.29 o 
   0  16   2       86.48      107.77     24.64 o 
   1  16   2       98.37      114.98     24.33 o 
   2  16   2       67.73       85.59     51.66 o 
   3  16   2      140.77      112.92     42.95 o 
  -3  17   2      259.46      296.10     42.91 o 
  -2  17   2        2.50       10.63     22.35 o 
  -1  17   2       77.15       58.35     33.49 o 
   0  17   2        1.32      -12.21     13.87 o 
   1  17   2       10.02       22.17     19.64 o 
   2  17   2      335.40      369.96     59.40 o 
   3  17   2       44.80        8.38     33.21 o 
  -3  18   2      100.93       59.61     33.40 o 
  -2  18   2       87.49       98.70     29.98 o 
  -1  18   2      161.75      181.59     31.92 o 
   0  18   2      162.09      190.86     26.08 o 
   1  18   2      145.58      104.03     39.26 o 
   2  18   2      105.50      134.65     47.63 o 
   3  18   2      124.46       19.81     80.65 o 
  -2  19   2       13.14       28.43     26.06 o 
  -1  19   2       54.08       36.72     23.98 o 
   0  19   2      113.16      164.62     26.17 o 
   1  19   2       68.45      108.66     39.64 o 
   2  19   2        4.59       44.67     40.80 o 
  -2  20   2        4.95      -26.66     24.93 o 
  -1  20   2       73.58      126.69     30.97 o 
   0  20   2       33.16       67.31     21.79 o 
   1  20   2        2.22       19.46     24.60 o 
  -1  21   2       22.73       30.80     26.01 o 
   0  21   2       62.99       92.65     23.60 o 
  -5   1   3        0.03      -19.39     37.50 o 
  -4   1   3      164.40      137.90     21.37 o 
  -3   1   3      634.73      657.10     33.58 o 
  -2   1   3     2374.94     2398.11     68.20 o 
  -1   1   3      785.66      755.10     19.90 o 
   0   1   3     3552.15     3493.81     62.26 o 
   1   1   3      563.00      592.81     48.64 o 
   2   1   3       13.36        9.34      9.21 o 
   3   1   3      403.87      396.40     37.24 o 
   4   1   3      298.69      262.52     57.97 o 
   5   1   3        7.90      -35.96     30.47 o 
  -5   2   3       32.81       27.31     31.16 o 
  -4   2   3      379.06      384.94     48.16 o 
  -3   2   3     2346.95     2311.17     61.21 o 
  -2   2   3        0.05        6.06     10.07 o 
  -1   2   3     5322.44     5724.84     89.25 o 
   0   2   3      336.59      338.51     21.44 o 
   1   2   3      712.39      702.50     26.27 o 
   2   2   3     1542.77     1406.78     71.85 o 
   3   2   3       48.10       48.63     17.58 o 
   4   2   3      164.38      131.71     37.99 o 
   5   2   3        1.81      -11.42     28.29 o 
  -5   3   3       22.12       -1.73     27.93 o 
  -4   3   3       22.18       17.80     15.48 o 
  -3   3   3       18.72        8.71     10.30 o 
  -2   3   3      102.34      100.79     16.16 o 
  -1   3   3     1679.89     1528.11     33.49 o 
   0   3   3     4642.20     4436.83     62.24 o 
   1   3   3     1004.82      954.63     28.47 o 
   2   3   3     3151.93     3263.08     93.43 o 
   3   3   3       83.53       74.00     23.97 o 
   4   3   3       57.44      -15.05     22.60 o 
   5   3   3       31.35       47.20     39.18 o 
  -5   4   3        6.23       26.47     29.59 o 
  -4   4   3       54.70       69.36     17.69 o 
  -3   4   3       73.46       58.18     16.33 o 
  -2   4   3       68.84       77.39     14.76 o 
  -1   4   3     2152.85     2216.51     44.10 o 
   0   4   3     1024.55     1060.84     23.19 o 
   1   4   3      885.31      837.41     23.15 o 
   2   4   3      301.65      286.60     36.40 o 
   3   4   3      148.82      158.92     26.20 o 
   4   4   3      206.63      196.09     62.23 o 
   5   4   3        3.22        1.83     31.76 o 
  -5   5   3      539.84      537.40    196.50 o 
  -4   5   3      150.32      171.52     22.67 o 
  -3   5   3      777.91      862.35     62.75 o 
  -2   5   3      790.19      802.84     36.40 o 
  -1   5   3      503.34      504.27     19.90 o 
   0   5   3     9089.12     9022.78    155.97 o 
   1   5   3      347.03      402.55     18.52 o 
   2   5   3     3890.49     4023.23    110.26 o 
   3   5   3      652.80      698.90     43.71 o 
   4   5   3      150.76      140.04     41.06 o 
   5   5   3      107.56       83.53     43.22 o 
  -5   6   3       21.03       12.28     37.91 o 
  -4   6   3       20.45       12.54     13.99 o 
  -3   6   3      876.12      927.73     49.91 o 
  -2   6   3      112.18       78.04     11.98 o 
  -1   6   3      113.55       79.05     10.38 o 
   0   6   3     2077.14     1993.06     49.58 o 
   1   6   3      571.16      618.98     26.30 o 
   2   6   3      136.12      172.08     22.10 o 
   3   6   3       19.19        4.96     22.32 o 
   4   6   3      513.38      441.91     64.53 o 
   5   6   3      169.48      102.21     66.89 o 
  -5   7   3       93.01       24.84     34.88 o 
  -4   7   3       16.90       31.84     20.10 o 
  -3   7   3      187.74      211.69     19.24 o 
  -2   7   3     3012.07     3124.90     64.83 o 
  -1   7   3      347.45      342.90     20.06 o 
   0   7   3        0.21      -18.32     14.62 o 
   1   7   3     4479.29     4806.91     99.77 o 
   2   7   3     1059.46     1163.71     36.66 o 
   3   7   3     2935.01     3254.01     93.96 o 
   4   7   3        0.69       10.30     31.28 o 
   5   7   3       57.18       38.52     40.49 o 
  -5   8   3      136.87      136.34     51.46 o 
  -4   8   3      127.24      104.42     26.60 o 
  -3   8   3      109.07       85.58     16.99 o 
  -2   8   3      302.93      338.61     37.14 o 
  -1   8   3     2578.20     2435.44     63.66 o 
   0   8   3     3517.02     3588.07     80.87 o 
   1   8   3     4518.25     4940.21    104.46 o 
   2   8   3       75.68       88.56     13.58 o 
   3   8   3        0.09      -10.90     13.41 o 
   4   8   3       45.96       39.74     21.41 o 
   5   8   3       88.24       84.28     26.93 o 
  -5   9   3      134.45       91.48     25.12 o 
  -4   9   3      459.60      526.57     42.29 o 
  -3   9   3       41.53       43.70     13.33 o 
  -2   9   3     1110.13     1014.80     37.69 o 
  -1   9   3     2062.67     2059.99     59.99 o 
   0   9   3     4594.79     4451.60     97.86 o 
   1   9   3       29.27       18.85     10.28 o 
   2   9   3      369.52      414.21     30.58 o 
   3   9   3      343.77      367.59     36.36 o 
   4   9   3      166.15      162.21     31.48 o 
   5   9   3       59.35       20.98     32.34 o 
  -5  10   3        3.61       -2.73     24.08 o 
  -4  10   3     1355.93     1447.18     56.80 o 
  -3  10   3       35.66       74.49     20.14 o 
  -2  10   3        2.86        7.07     11.90 o 
  -1  10   3       63.09       56.69     15.03 o 
   0  10   3      567.37      519.17     31.28 o 
   1  10   3     2114.75     2170.92     64.82 o 
   2  10   3      228.79      345.38     46.54 o 
   3  10   3       23.64       14.01     17.78 o 
   4  10   3      106.18       83.59     39.66 o 
  -4  11   3       19.03       21.16     20.01 o 
  -3  11   3      148.88      148.86     33.11 o 
  -2  11   3        7.74        3.40     12.67 o 
  -1  11   3      389.71      387.76     31.21 o 
   0  11   3      269.95      311.61     31.07 o 
   1  11   3       38.55       26.98     13.26 o 
   2  11   3       99.76      117.77     20.66 o 
   3  11   3       26.93       22.67     26.30 o 
   4  11   3       11.17       16.53     21.11 o 
  -4  12   3       12.24       21.00     25.57 o 
  -3  12   3        0.85       23.43     17.56 o 
  -2  12   3        7.95      -13.37     12.10 o 
  -1  12   3      146.02      143.33     23.90 o 
   0  12   3       19.93       24.21     14.23 o 
   1  12   3      286.96      323.94     29.19 o 
   2  12   3       34.17       73.79     19.44 o 
   3  12   3       28.48      -15.18     25.10 o 
   4  12   3        0.75       23.06     33.14 o 
  -4  13   3       12.71      -21.16     36.60 o 
  -3  13   3      106.26      134.07     44.71 o 
  -2  13   3       63.22       57.84     20.38 o 
  -1  13   3       22.97       33.88     18.58 o 
   0  13   3     2616.68     2385.84     73.11 o 
   1  13   3       46.18       60.13     19.05 o 
   2  13   3      452.64      505.96     55.75 o 
   3  13   3        0.76      -14.11     26.87 o 
   4  13   3       11.95       -5.86     32.10 o 
  -4  14   3       80.64       75.52     30.08 o 
  -3  14   3       80.22       72.89     24.85 o 
  -2  14   3       36.81       24.88     18.16 o 
  -1  14   3      258.48      262.14     25.94 o 
   0  14   3      229.95      311.09     52.10 o 
   1  14   3      191.35      187.92     26.03 o 
   2  14   3       60.23       67.86     33.34 o 
   3  14   3        4.44        3.64     30.55 o 
   4  14   3       17.62      -46.91     31.51 o 
  -4  15   3        7.64       -3.01     32.38 o 
  -3  15   3        3.53      -16.77     18.81 o 
  -2  15   3        3.42       19.00     19.15 o 
  -1  15   3      790.95      812.21     49.80 o 
   0  15   3      261.79      272.28     52.89 o 
   1  15   3        0.81      -15.87     17.57 o 
   2  15   3       42.75       24.94     29.41 o 
   3  15   3      529.46      546.79    218.69 o 
  -3  16   3       46.22      -12.86     44.95 o 
  -2  16   3       17.77       11.46     19.89 o 
  -1  16   3      109.09      119.02     41.50 o 
   0  16   3       14.40        6.19     16.75 o 
   1  16   3      612.61      510.72     42.41 o 
   2  16   3        0.04       21.65     31.49 o 
   3  16   3       32.46       16.78     36.83 o 
  -3  17   3       35.84       68.98     31.70 o 
  -2  17   3      208.48      140.00     30.86 o 
  -1  17   3        7.01       17.57     17.74 o 
   0  17   3      151.24      114.08     35.75 o 
   1  17   3       19.99        5.58     19.01 o 
   2  17   3        6.38        0.08     34.53 o 
   3  17   3       25.26       19.66     41.04 o 
  -3  18   3      124.02      125.68     57.80 o 
  -2  18   3      204.29      141.15     32.93 o 
  -1  18   3       72.30       94.23     23.84 o 
   0  18   3       55.67       58.45     22.87 o 
   1  18   3       18.88       10.49     20.37 o 
   2  18   3       85.94      183.36     48.52 o 
  -2  19   3       33.92       16.68     24.47 o 
  -1  19   3        1.38       56.46     25.74 o 
   0  19   3      332.84      376.27     34.65 o 
   1  19   3       39.70       40.16     34.56 o 
   2  19   3      240.94      218.21     53.82 o 
  -2  20   3       58.42       74.77     38.12 o 
  -1  20   3        1.92       11.79     23.13 o 
   0  20   3       79.33       79.38     34.27 o 
   1  20   3        3.66       43.44     35.79 o 
   0  21   3       11.62       21.65     23.16 o 
  -5   0   4        0.11       -6.71     40.45 o 
  -4   0   4      299.25      384.98     52.56 o 
  -3   0   4     1049.34     1035.23     38.18 o 
  -2   0   4     1157.68     1292.82     37.53 o 
  -1   0   4   167613.16   163724.44   4210.20 o 
   0   0   4    25408.44    26027.37    453.80 o 
   1   0   4     6450.41     6575.99    153.06 o 
   2   0   4     1585.92     1825.26     72.06 o 
   3   0   4        1.17        3.79     17.80 o 
   4   0   4      546.72      285.91     73.85 o 
   5   0   4       17.28      -47.82     45.03 o 
  -5   1   4        0.51        2.82     28.17 o 
  -4   1   4      941.18     1034.56     48.68 o 
  -3   1   4        1.74       -2.41      7.78 o 
  -2   1   4      543.88      578.40     20.98 o 
  -1   1   4     8775.80     8970.38    130.77 o 
   0   1   4     7488.00     7828.95    100.89 o 
   1   1   4      783.34      694.77     25.01 o 
   2   1   4     3211.22     3312.56     73.44 o 
   3   1   4       78.17       99.92     26.10 o 
   4   1   4      323.01      346.05     42.74 o 
   5   1   4        3.90        1.65     30.56 o 
  -5   2   4       19.16       39.76     23.91 o 
  -4   2   4       85.59       74.68     31.32 o 
  -3   2   4       32.71       38.51     10.66 o 
  -2   2   4      401.60      398.71     20.79 o 
  -1   2   4     1523.73     1660.58     34.77 o 
   0   2   4     5472.73     5463.68     74.33 o 
   1   2   4       64.20       56.44      9.85 o 
   2   2   4      501.91      526.33     29.42 o 
   3   2   4       10.13       10.90     13.78 o 
   4   2   4       79.07       49.85     31.12 o 
   5   2   4      165.78       39.38     36.19 o 
  -5   3   4        3.85       -2.82     22.04 o 
  -4   3   4      140.02      176.58     23.60 o 
  -3   3   4      238.11      192.69     23.58 o 
  -2   3   4     2206.80     2218.26     50.99 o 
  -1   3   4      130.35      127.85      7.26 o 
   0   3   4     2798.51     2685.47     47.49 o 
   1   3   4      852.49      872.75     22.43 o 
   2   3   4      442.72      537.11     48.71 o 
   3   3   4       36.56        6.51     16.39 o 
   4   3   4       88.89       23.79     50.27 o 
   5   3   4      278.21      210.14     54.12 o 
  -5   4   4      135.24      122.56     30.59 o 
  -4   4   4       91.93       65.72     18.89 o 
  -3   4   4      849.08      799.99     36.54 o 
  -2   4   4       88.93       64.46     11.53 o 
  -1   4   4        0.45        6.56      9.41 o 
   0   4   4      903.51      898.66     21.87 o 
   1   4   4      772.84      784.67     24.80 o 
   2   4   4     2803.11     2824.28     75.66 o 
   3   4   4     1063.18      950.56     81.94 o 
   4   4   4       59.70       17.40     27.03 o 
   5   4   4       58.66       71.64     40.70 o 
  -5   5   4      839.19      791.19     61.00 o 
  -4   5   4       43.88       47.38     13.34 o 
  -3   5   4       75.14       53.82     15.37 o 
  -2   5   4      236.33      221.33     18.74 o 
  -1   5   4      496.47      495.58     22.56 o 
   0   5   4     6647.23     6363.76     90.28 o 
   1   5   4      203.66      199.60     14.02 o 
   2   5   4       68.88       40.44     16.75 o 
   3   5   4      134.15       91.15     21.68 o 
   4   5   4      295.70      347.24     86.38 o 
   5   5   4       12.31      -14.71     37.70 o 
  -5   6   4        8.88       34.94     27.20 o 
  -4   6   4        0.14        6.54     12.07 o 
  -3   6   4      213.20      183.47     21.79 o 
  -2   6   4      153.14      152.47     12.52 o 
  -1   6   4       21.96       16.93      7.88 o 
   0   6   4     1050.81      994.15     28.74 o 
   1   6   4      135.69      139.21     16.14 o 
   2   6   4      636.81      687.41     53.08 o 
   3   6   4      371.79      444.67     39.35 o 
   4   6   4      107.06      127.01     38.24 o 
   5   6   4       12.45      -32.55     33.17 o 
  -5   7   4      145.13      135.81     40.86 o 
  -4   7   4      173.22      185.86     34.86 o 
  -3   7   4       43.96       53.95     12.50 o 
  -2   7   4      166.53      158.62     21.51 o 
  -1   7   4      559.41      529.33     24.35 o 
   0   7   4      785.38      719.57     28.80 o 
   1   7   4       59.29       65.56     18.39 o 
   2   7   4       34.29       51.95     14.65 o 
   3   7   4       48.67       55.09     34.68 o 
   4   7   4      182.73      258.69     50.77 o 
   5   7   4       26.98       66.49     43.81 o 
  -5   8   4       11.18      -26.64     24.45 o 
  -4   8   4      259.38      242.62     23.64 o 
  -3   8   4      415.58      408.49     25.59 o 
  -2   8   4     3605.08     3557.53     86.39 o 
  -1   8   4     1004.61      873.95     30.83 o 
   0   8   4     1900.65     2051.58     55.67 o 
   1   8   4      819.56      882.13     35.98 o 
   2   8   4      102.04      106.48     23.67 o 
   3   8   4      710.53      773.46     49.10 o 
   4   8   4      137.85       94.77     42.27 o 
   5   8   4        6.15       22.61     27.90 o 
  -5   9   4      185.08      157.41     28.37 o 
  -4   9   4        0.28       -0.36     13.32 o 
  -3   9   4       85.31       74.88     12.86 o 
  -2   9   4       83.53      101.51     15.30 o 
  -1   9   4       77.95      126.55     18.82 o 
   0   9   4      648.90      604.12     30.96 o 
   1   9   4       18.42       21.52     11.49 o 
   2   9   4      608.71      576.60     36.62 o 
   3   9   4      936.57      928.07     53.92 o 
   4   9   4       65.46       51.31     23.36 o 
  -5  10   4        8.38      -10.96     24.21 o 
  -4  10   4      151.18      140.89     21.06 o 
  -3  10   4      450.49      498.85     34.55 o 
  -2  10   4       61.35       72.75     15.19 o 
  -1  10   4      376.91      384.85     29.86 o 
   0  10   4      501.17      527.66     31.73 o 
   1  10   4      221.29      256.17     25.02 o 
   2  10   4     1572.66     1527.27     56.08 o 
   3  10   4       50.33       64.79     21.18 o 
   4  10   4      130.67      147.88     31.45 o 
  -4  11   4       33.29       19.95     19.32 o 
  -3  11   4      282.07      313.95     47.70 o 
  -2  11   4        1.19       10.59     12.91 o 
  -1  11   4       37.72       44.12     20.55 o 
   0  11   4      153.46      154.54     20.88 o 
   1  11   4      159.24      128.77     20.51 o 
   2  11   4       23.94       20.53     18.05 o 
   3  11   4       74.64       95.65     43.89 o 
   4  11   4       15.58        2.16     21.29 o 
  -4  12   4        2.66       29.51     22.24 o 
  -3  12   4       89.59       64.15     21.55 o 
  -2  12   4      200.59      303.28     32.18 o 
  -1  12   4      162.37      181.86     24.87 o 
   0  12   4      526.24      539.58     43.49 o 
   1  12   4      507.77      509.18     35.86 o 
   2  12   4     1159.78     1210.75     54.32 o 
   3  12   4       32.97       33.20     35.53 o 
   4  12   4       30.04       -1.98     57.15 o 
  -4  13   4      351.56      455.36     61.31 o 
  -3  13   4      132.90      139.25     29.90 o 
  -2  13   4      336.78      318.93     34.58 o 
  -1  13   4      192.22      187.00     36.17 o 
   0  13   4      590.79      560.73     37.34 o 
   1  13   4      261.86      249.39     29.37 o 
   2  13   4      810.46      823.60     48.13 o 
   3  13   4       17.72       11.23     29.99 o 
   4  13   4      214.31      295.43    117.66 o 
  -4  14   4        1.31       29.61     30.73 o 
  -3  14   4      339.62      347.65     71.79 o 
  -2  14   4      170.69      154.89     28.31 o 
  -1  14   4     2356.30     2289.99     76.01 o 
   0  14   4       25.79       66.92     19.68 o 
   1  14   4      580.69      647.20     43.03 o 
   2  14   4        2.17      -13.64     32.34 o 
   3  14   4      307.27      336.42     57.33 o 
   4  14   4      109.36       43.45     40.78 o 
  -4  15   4       24.63       28.33     32.15 o 
  -3  15   4        5.15       20.21     27.35 o 
  -2  15   4       80.00       66.92     23.88 o 
  -1  15   4      153.24      189.09     29.16 o 
   0  15   4      555.10      552.30     40.82 o 
   1  15   4      158.58      184.99     42.64 o 
   2  15   4       26.84       46.45     34.43 o 
   3  15   4        6.38      -22.93     29.41 o 
  -3  16   4        0.31      -14.38     25.00 o 
  -2  16   4      347.93      337.72     39.80 o 
  -1  16   4        0.26       -3.68     17.93 o 
   0  16   4      139.49      101.22     23.11 o 
   1  16   4      126.97      113.59     24.86 o 
   2  16   4       22.24       -6.14     32.40 o 
   3  16   4      215.33      237.73     56.82 o 
  -3  17   4      135.56       88.67     36.11 o 
  -2  17   4        2.78       11.88     27.00 o 
  -1  17   4       75.85       61.37     23.14 o 
   0  17   4      196.39      226.71     32.12 o 
   1  17   4       65.33       56.73     29.63 o 
   2  17   4       31.56      -17.51     35.19 o 
   3  17   4       30.64      -24.87     34.65 o 
  -3  18   4       35.97       49.40     34.67 o 
  -2  18   4        2.71      -18.83     22.97 o 
  -1  18   4       27.35       42.11     21.76 o 
   0  18   4       23.67       42.98     21.80 o 
   1  18   4      102.96      125.12     28.12 o 
   2  18   4      159.85      177.82     53.75 o 
  -2  19   4       21.86       34.02     29.43 o 
  -1  19   4       40.06       36.07     23.21 o 
   0  19   4        3.16       15.44     20.69 o 
   1  19   4        4.44      -14.82     29.48 o 
   2  19   4       19.79       -2.71     41.21 o 
  -1  20   4       67.02       79.14     42.33 o 
   0  20   4      107.10      137.40     30.67 o 
   1  20   4       22.09        2.27     34.83 o 
  -5   1   5       12.60       38.38     27.65 o 
  -4   1   5        0.19        3.91     13.61 o 
  -3   1   5       47.26       34.01     10.05 o 
  -2   1   5       45.95       44.90      7.07 o 
  -1   1   5     5163.48     5285.66     73.05 o 
   0   1   5     3875.49     3959.83     57.94 o 
   1   1   5     7820.15     7774.44    256.69 o 
   2   1   5        0.81        8.98      9.60 o 
   3   1   5        2.07      -13.84     12.43 o 
   4   1   5      281.90      274.16     34.18 o 
   5   1   5        2.51       23.44     41.43 o 
  -5   2   5       93.01       85.24     30.99 o 
  -4   2   5      643.60      645.38     53.58 o 
  -3   2   5       17.22       26.23      9.96 o 
  -2   2   5     1465.92     1468.88     38.59 o 
  -1   2   5        2.32        0.26      4.26 o 
   0   2   5      781.07      834.70     19.98 o 
   1   2   5     1750.50     1732.76     50.94 o 
   2   2   5       13.43        7.08     10.42 o 
   3   2   5      154.15      163.25     23.73 o 
   4   2   5      172.60       98.21     38.05 o 
   5   2   5       85.49       60.96     40.96 o 
  -5   3   5        8.07       -3.18     21.29 o 
  -4   3   5        0.01        1.95     13.68 o 
  -3   3   5      308.66      341.72     22.56 o 
  -2   3   5     1540.38     1650.76     42.63 o 
  -1   3   5      481.13      445.41     13.59 o 
   0   3   5        2.20        8.75      4.77 o 
   1   3   5      149.66      155.80     12.41 o 
   2   3   5     1609.09     1620.77     49.77 o 
   3   3   5      116.53      123.36     21.42 o 
   4   3   5       65.94       96.69     38.61 o 
   5   3   5       56.97       73.66     48.42 o 
  -5   4   5      107.30      110.42     36.11 o 
  -4   4   5      103.57       76.21     18.82 o 
  -3   4   5      249.77      311.11     26.19 o 
  -2   4   5      132.44      143.44     15.53 o 
  -1   4   5      128.03      115.19     12.50 o 
   0   4   5       24.41       15.03      6.31 o 
   1   4   5      209.20      223.84     14.86 o 
   2   4   5      403.65      461.42     30.32 o 
   3   4   5      894.12      952.19     54.03 o 
   4   4   5      320.53      304.03     77.86 o 
   5   4   5       37.49      -23.11     33.92 o 
  -5   5   5      167.02      137.24     45.19 o 
  -4   5   5      108.52       87.07     17.71 o 
  -3   5   5      465.85      467.15     30.36 o 
  -2   5   5     3689.22     3579.30     60.40 o 
  -1   5   5       79.01       73.45      8.79 o 
   0   5   5     1627.53     1573.83     33.28 o 
   1   5   5     1056.74     1070.44     37.67 o 
   2   5   5        8.57        6.69      7.38 o 
   3   5   5     2147.68     2057.69    113.59 o 
   4   5   5        4.97      -12.10     27.54 o 
   5   5   5       60.63       40.25     42.96 o 
  -5   6   5       46.17       41.92     27.98 o 
  -4   6   5      508.95      489.44     31.93 o 
  -3   6   5      618.89      597.15     36.54 o 
  -2   6   5      498.27      522.38     19.94 o 
  -1   6   5      119.38      108.91     12.23 o 
   0   6   5     1195.07     1183.63     38.01 o 
   1   6   5     2381.08     2388.74     70.56 o 
   2   6   5        7.11       14.36      8.58 o 
   3   6   5      119.77      119.00     24.26 o 
   4   6   5       54.77       66.01     34.95 o 
   5   6   5       28.96       39.50     65.17 o 
  -5   7   5      292.35      313.50     55.27 o 
  -4   7   5        0.03       -1.55     14.46 o 
  -3   7   5       69.64       81.75     12.30 o 
  -2   7   5     1250.62     1298.55     40.96 o 
  -1   7   5     1683.70     1544.14     40.45 o 
   0   7   5       15.15       33.69      9.12 o 
   1   7   5     3486.87     3723.53     86.09 o 
   2   7   5      220.85      230.40     20.58 o 
   3   7   5      466.43      463.30     31.58 o 
   4   7   5       12.62       40.74     18.70 o 
   5   7   5        0.30       17.18     73.11 o 
  -5   8   5      117.93      101.03     76.47 o 
  -4   8   5       16.80       13.49     14.17 o 
  -3   8   5     1375.61     1378.15     48.26 o 
  -2   8   5      250.61      271.92     21.19 o 
  -1   8   5      300.16      294.70     25.27 o 
   0   8   5     1289.47     1232.59     41.63 o 
   1   8   5      124.61      166.66     19.61 o 
   2   8   5      341.21      360.53     44.71 o 
   3   8   5      282.00      293.74     45.04 o 
   4   8   5        3.53        3.61     18.38 o 
  -5   9   5        8.86       -4.22     28.20 o 
  -4   9   5      290.69      272.08     35.56 o 
  -3   9   5      148.82       85.66     38.22 o 
  -2   9   5     1156.79     1157.85     61.23 o 
  -1   9   5      865.25      867.10     33.35 o 
   0   9   5      158.29      144.67     18.81 o 
   1   9   5      972.21      964.68     41.77 o 
   2   9   5     2594.26     2755.42    109.42 o 
   3   9   5     1565.94     1765.36     69.83 o 
   4   9   5       15.25        0.71     19.67 o 
  -5  10   5      149.68       97.84     45.42 o 
  -4  10   5       12.33       31.48     21.31 o 
  -3  10   5      344.98      410.60     31.22 o 
  -2  10   5       51.23       51.93     13.62 o 
  -1  10   5     2215.39     2166.11     64.39 o 
   0  10   5      293.16      230.48     40.85 o 
   1  10   5        1.34       10.76     12.76 o 
   2  10   5      648.93      681.24     45.01 o 
   3  10   5       81.33       82.72     32.01 o 
   4  10   5       77.52       94.08     27.43 o 
  -4  11   5       88.75      114.11     29.43 o 
  -3  11   5      151.98      158.17     23.56 o 
  -2  11   5       77.84       67.95     20.40 o 
  -1  11   5       50.61       30.28     15.09 o 
   0  11   5      100.12       75.71     16.86 o 
   1  11   5       12.88       26.48     19.02 o 
   2  11   5      403.41      469.83     37.47 o 
   3  11   5      340.83      494.65     95.55 o 
   4  11   5       88.31      110.64     31.70 o 
  -4  12   5       67.23      125.87     34.57 o 
  -3  12   5       52.88       31.50     17.44 o 
  -2  12   5        1.88       -9.04     26.56 o 
  -1  12   5      206.61      171.38     24.47 o 
   0  12   5       14.36       33.34     14.03 o 
   1  12   5       85.09       86.29     19.29 o 
   2  12   5      219.18      182.91     28.46 o 
   3  12   5       14.49        7.37     46.26 o 
   4  12   5        8.86       33.50     40.08 o 
  -4  13   5      192.81      292.20     50.12 o 
  -3  13   5      240.17      365.26     58.05 o 
  -2  13   5      740.79      750.68     54.70 o 
  -1  13   5       68.96       81.70     20.77 o 
   0  13   5       18.41       27.77     14.46 o 
   1  13   5      366.50      390.00     64.64 o 
   2  13   5      157.69      163.42     27.26 o 
   3  13   5      187.94      264.06     50.80 o 
   4  13   5       18.13      -64.70     44.21 o 
  -4  14   5       28.08       41.33     31.50 o 
  -3  14   5        7.78      -17.93     22.58 o 
  -2  14   5      456.14      493.25     68.35 o 
  -1  14   5       21.16       42.31     18.26 o 
   0  14   5      133.58      161.70     29.16 o 
   1  14   5       90.18       93.36     23.69 o 
   2  14   5        0.69      -41.76     27.84 o 
   3  14   5       88.56      172.65     48.19 o 
  -4  15   5        7.75      -12.23     27.06 o 
  -3  15   5       28.44        6.39     47.32 o 
  -2  15   5      350.06      389.67     56.49 o 
  -1  15   5      821.01      784.22     49.09 o 
   0  15   5      137.55      115.51     22.93 o 
   1  15   5      292.21      288.98     33.82 o 
   2  15   5       41.22       30.42     31.60 o 
   3  15   5        0.01       -3.69     37.42 o 
  -3  16   5       22.64       28.78     29.59 o 
  -2  16   5       23.59       74.90     41.51 o 
  -1  16   5        6.14       12.37     16.63 o 
   0  16   5       72.16       69.05     20.40 o 
   1  16   5       45.20       58.25     22.29 o 
   2  16   5        0.77       -1.96     30.05 o 
   3  16   5       38.87      -14.57     36.67 o 
  -3  17   5        4.48       35.59     32.53 o 
  -2  17   5        0.69        6.44     21.71 o 
  -1  17   5       10.64       12.94     19.98 o 
   0  17   5        8.97       17.69     17.03 o 
   1  17   5       16.55       18.48     24.21 o 
   2  17   5        7.87       -6.16     33.80 o 
  -2  18   5       13.92       12.98     25.70 o 
  -1  18   5        9.06       20.33     23.35 o 
   0  18   5      313.86      391.65     41.01 o 
   1  18   5      334.86      359.62     54.23 o 
   2  18   5       39.72       36.17     41.07 o 
  -2  19   5      190.51      177.28     94.89 o 
  -1  19   5        4.96       18.55     28.18 o 
   0  19   5      115.64      102.44     39.22 o 
   1  19   5       22.56       21.48     23.93 o 
   2  19   5       27.46      -34.06     64.35 o 
  -1  20   5        3.43       11.68     23.57 o 
   0  20   5       11.15       31.08     27.47 o 
   1  20   5        2.16       -0.33     42.74 o 
  -5   0   6        5.25       17.60     45.20 o 
  -4   0   6       63.20       53.54     25.28 o 
  -3   0   6     2658.89     2857.56     96.59 o 
  -2   0   6      512.15      536.47     28.06 o 
  -1   0   6      308.40      274.25     16.32 o 
   0   0   6     2108.39     1988.02     45.61 o 
   1   0   6      343.89      350.78     64.60 o 
   2   0   6     4972.30     4624.49    206.98 o 
   3   0   6      118.35      111.68     30.49 o 
   4   0   6       46.67       24.78     32.97 o 
   5   0   6       61.79      -21.78     49.78 o 
  -5   1   6       58.56       62.01     23.71 o 
  -4   1   6       13.42       27.21     15.94 o 
  -3   1   6      102.38       88.24     17.06 o 
  -2   1   6       83.61       99.72     11.20 o 
  -1   1   6      261.31      260.34     11.10 o 
   0   1   6     6878.96     6982.19     94.79 o 
   1   1   6     3513.28     3543.25     76.39 o 
   2   1   6       13.34       -0.45     10.25 o 
   3   1   6       74.51       58.85     18.31 o 
   4   1   6       26.94       20.33     19.69 o 
   5   1   6        6.87      -23.96     35.19 o 
  -5   2   6       15.89       15.30     20.28 o 
  -4   2   6      370.82      443.10     48.93 o 
  -3   2   6      323.21      365.02     25.65 o 
  -2   2   6      217.55      214.22     12.91 o 
  -1   2   6      491.46      527.31     19.65 o 
   0   2   6      145.46      149.50     10.31 o 
   1   2   6      869.98      885.09     36.12 o 
   2   2   6       37.52       37.61     15.06 o 
   3   2   6      591.30      680.20     42.79 o 
   4   2   6      272.81      183.39     46.23 o 
   5   2   6      103.65      133.89     58.79 o 
  -5   3   6       18.40       13.97     21.99 o 
  -4   3   6      315.71      337.61     32.84 o 
  -3   3   6      351.34      372.56     25.11 o 
  -2   3   6      161.06      158.09     11.83 o 
  -1   3   6        1.88       -8.17      5.45 o 
   0   3   6     1707.26     1629.25     32.55 o 
   1   3   6     1832.96     1844.67     54.20 o 
   2   3   6      367.05      322.57     26.47 o 
   3   3   6      104.02       87.72     20.42 o 
   4   3   6      270.31      176.95     98.41 o 
   5   3   6        8.02       25.17     43.65 o 
  -5   4   6        3.03        3.31     22.05 o 
  -4   4   6       37.15       19.94     16.69 o 
  -3   4   6       85.14       99.82     15.21 o 
  -2   4   6     1903.85     1831.82     59.07 o 
  -1   4   6     1070.37     1023.57     31.19 o 
   0   4   6     4148.27     3933.02     62.62 o 
   1   4   6      413.54      441.06     36.44 o 
   2   4   6       50.12       35.72     13.51 o 
   3   4   6      824.77      818.19     53.04 o 
   4   4   6       30.96       56.42     36.23 o 
   5   4   6      258.19      169.34     57.48 o 
  -5   5   6      166.79      108.19     31.38 o 
  -4   5   6       47.30       36.69     14.70 o 
  -3   5   6       33.48       15.19     12.16 o 
  -2   5   6      460.12      392.03     23.20 o 
  -1   5   6      567.27      555.44     18.50 o 
   0   5   6       88.10       74.04     12.51 o 
   1   5   6      165.29      179.05     17.47 o 
   2   5   6        4.31       22.02      8.83 o 
   3   5   6      218.30      284.74     55.24 o 
   4   5   6       13.62      -25.63     27.79 o 
   5   5   6       14.20      -33.69     35.35 o 
  -5   6   6       65.40      102.67     30.75 o 
  -4   6   6      159.21      160.85     21.32 o 
  -3   6   6       36.94       14.42     11.56 o 
  -2   6   6      190.28      163.86     17.70 o 
  -1   6   6       73.93       74.47     10.39 o 
   0   6   6      575.50      574.09     21.26 o 
   1   6   6      276.93      296.24     22.08 o 
   2   6   6      868.15      851.94     32.54 o 
   3   6   6     1188.57     1353.85     79.04 o 
   4   6   6       21.32       17.84     32.77 o 
  -5   7   6        0.96       18.27     24.60 o 
  -4   7   6       37.80       28.51     18.92 o 
  -3   7   6      150.10      145.88     14.89 o 
  -2   7   6      660.07      669.55     30.61 o 
  -1   7   6      623.68      559.24     28.24 o 
   0   7   6      341.64      361.58     19.19 o 
   1   7   6      666.79      699.54     32.31 o 
   2   7   6      106.40      106.25     15.45 o 
   3   7   6      136.94      119.75     18.82 o 
   4   7   6        0.04       -2.69     16.78 o 
  -5   8   6       93.75       48.33     36.39 o 
  -4   8   6      115.06      119.11     30.67 o 
  -3   8   6      314.59      348.62     24.77 o 
  -2   8   6      120.75      124.46     16.16 o 
  -1   8   6      496.58      449.28     24.25 o 
   0   8   6      500.26      497.63     27.55 o 
   1   8   6      198.84      181.12     28.68 o 
   2   8   6     1597.57     1641.19     59.14 o 
   3   8   6      306.98      280.00     26.87 o 
   4   8   6        1.16       25.79     17.02 o 
  -5   9   6       23.29      -31.58     30.84 o 
  -4   9   6       98.81       87.08     58.50 o 
  -3   9   6        1.04        2.49     11.94 o 
  -2   9   6        3.26       14.56     10.68 o 
  -1   9   6       92.24       89.50     15.15 o 
   0   9   6      447.85      416.86     28.16 o 
   1   9   6      784.98      813.23     39.40 o 
   2   9   6     1152.20     1204.44     51.22 o 
   3   9   6       15.12        4.04     12.92 o 
   4   9   6       30.69       40.14     20.17 o 
  -5  10   6       94.94      100.78     44.19 o 
  -4  10   6       49.71       13.43     29.18 o 
  -3  10   6       57.19       49.89     27.46 o 
  -2  10   6      319.83      307.07     25.23 o 
  -1  10   6       41.70       50.09     13.57 o 
   0  10   6      406.15      338.51     37.52 o 
   1  10   6      269.38      273.63     28.29 o 
   2  10   6        0.61       28.16     16.29 o 
   3  10   6        6.07       -0.58     21.65 o 
   4  10   6       55.77       57.84     26.25 o 
  -4  11   6       79.70       60.32     26.51 o 
  -3  11   6       14.60       15.29     18.86 o 
  -2  11   6       86.28       97.24     24.01 o 
  -1  11   6      216.32      203.49     24.44 o 
   0  11   6      227.70      222.99     24.39 o 
   1  11   6       74.58       84.80     18.39 o 
   2  11   6       49.43       37.19     19.32 o 
   3  11   6        7.52       56.01     30.52 o 
   4  11   6      143.94       76.91     39.79 o 
  -4  12   6        5.81        7.69     22.69 o 
  -3  12   6       50.23       39.53     21.84 o 
  -2  12   6      808.38      871.25     52.36 o 
  -1  12   6      221.83      253.71     27.47 o 
   0  12   6      259.34      269.78     27.59 o 
   1  12   6        4.82        3.82     16.51 o 
   2  12   6      124.15      126.65     25.91 o 
   3  12   6       91.69       56.65     33.01 o 
   4  12   6        0.05       29.63     39.22 o 
  -4  13   6       27.23       11.89     26.83 o 
  -3  13   6       80.44      100.04     31.24 o 
  -2  13   6        2.44       21.29     20.49 o 
  -1  13   6      366.35      340.10     31.98 o 
   0  13   6      547.09      562.70     61.77 o 
   1  13   6        7.56       -8.89     17.45 o 
   2  13   6      101.22      121.32     26.24 o 
   3  13   6       30.91       -6.45     45.60 o 
  -4  14   6        8.76       12.08     31.24 o 
  -3  14   6      449.10      469.26     65.17 o 
  -2  14   6      729.40      793.63     65.98 o 
  -1  14   6       93.40      112.07     35.45 o 
   0  14   6      561.06      519.73     38.84 o 
   1  14   6       80.70       57.05     26.57 o 
   2  14   6      157.64      191.65     31.97 o 
   3  14   6        0.01       48.06     36.77 o 
  -3  15   6        7.32       21.06     41.43 o 
  -2  15   6      168.68      158.69     35.53 o 
  -1  15   6     1140.77     1111.35     91.45 o 
   0  15   6      522.96      485.57     40.26 o 
   1  15   6      509.87      538.41     47.24 o 
   2  15   6        5.57       17.13     29.46 o 
   3  15   6        3.26      -30.99     34.74 o 
  -3  16   6        3.88       -2.20     26.76 o 
  -2  16   6      106.25       60.96     28.35 o 
  -1  16   6       26.74       25.43     21.20 o 
   0  16   6       71.74       53.23     19.97 o 
   1  16   6      379.59      427.46     41.09 o 
   2  16   6      129.14      214.31     48.63 o 
   3  16   6        2.92       -6.05     34.77 o 
  -3  17   6       20.98       14.16     28.39 o 
  -2  17   6       67.40       36.27     23.62 o 
  -1  17   6        1.65       -2.11     18.95 o 
   0  17   6        1.48        3.48     30.38 o 
   1  17   6      100.92      108.92     25.92 o 
   2  17   6        4.09      -57.75     43.31 o 
  -2  18   6       67.46       49.78     46.18 o 
  -1  18   6       64.06       73.44     36.93 o 
   0  18   6       94.95       90.94     31.58 o 
   1  18   6       66.96       52.14     28.20 o 
   2  18   6       64.91       57.00     41.73 o 
  -2  19   6       22.98       51.42     30.39 o 
  -1  19   6       55.08       46.52     46.75 o 
   0  19   6       43.90       54.09     42.08 o 
   1  19   6        3.67       13.28     27.09 o 
  -1  20   6        0.49       13.10     28.22 o 
   0  20   6       22.94       40.03     63.86 o 
  -5   1   7       39.82       64.20     29.81 o 
  -4   1   7       26.76        7.99     16.76 o 
  -3   1   7     1119.54     1259.61     37.74 o 
  -2   1   7      349.79      377.45     16.54 o 
  -1   1   7     2098.13     2079.36     36.77 o 
   0   1   7       72.42       81.47      7.08 o 
   1   1   7      711.55      671.24     30.40 o 
   2   1   7     1681.79     1621.49     61.07 o 
   3   1   7      192.05      216.20     29.12 o 
   4   1   7       83.80       49.05     22.24 o 
   5   1   7       45.86      116.06     53.83 o 
  -5   2   7       53.18      103.27     31.12 o 
  -4   2   7      385.93      445.37     38.32 o 
  -3   2   7       76.79      104.01     14.44 o 
  -2   2   7     1540.53     1612.76     38.54 o 
  -1   2   7      449.82      420.37     24.91 o 
   0   2   7       18.82        6.49      5.84 o 
   1   2   7      154.67      149.90     18.74 o 
   2   2   7      328.82      293.97     26.77 o 
   3   2   7      180.38      185.49     52.35 o 
   4   2   7       11.13        4.76     19.89 o 
   5   2   7      112.80       10.35     55.68 o 
  -5   3   7       71.11       84.85     29.67 o 
  -4   3   7        2.64      -12.64     16.07 o 
  -3   3   7        1.38        2.40      9.86 o 
  -2   3   7      258.42      273.73     15.76 o 
  -1   3   7      378.24      413.82     20.13 o 
   0   3   7     1276.98     1169.28     27.76 o 
   1   3   7     1552.91     1588.10     31.85 o 
   2   3   7      169.15      195.61     23.59 o 
   3   3   7       58.10       52.59     18.94 o 
   4   3   7       14.58       29.13     21.27 o 
   5   3   7       43.05       55.77     44.48 o 
  -5   4   7      110.05       67.34     28.56 o 
  -4   4   7       11.27       -3.34     19.08 o 
  -3   4   7       10.65        6.26      9.57 o 
  -2   4   7      254.47      253.14     15.91 o 
  -1   4   7       11.59       12.00      7.99 o 
   0   4   7     1296.76     1315.91     31.54 o 
   1   4   7      346.80      336.14     17.56 o 
   2   4   7      222.66      178.24     19.97 o 
   3   4   7       27.63       32.04     19.04 o 
   4   4   7        9.37       11.70     34.76 o 
  -5   5   7       57.80       50.20     27.27 o 
  -4   5   7      136.32       61.36     24.18 o 
  -3   5   7      128.85      112.59     20.59 o 
  -2   5   7      134.70      137.25     14.90 o 
  -1   5   7     1446.94     1412.56     38.43 o 
   0   5   7       16.66       30.74      8.82 o 
   1   5   7     2643.09     2735.26     63.10 o 
   2   5   7      170.27      202.18     21.15 o 
   3   5   7      131.73      208.55     28.16 o 
   4   5   7      125.99       58.43     40.20 o 
  -5   6   7       12.07       30.06     27.29 o 
  -4   6   7      423.17      430.19     34.52 o 
  -3   6   7        0.08       -8.31     12.20 o 
  -2   6   7      285.81      290.63     19.37 o 
  -1   6   7     2878.04     2841.12     51.26 o 
   0   6   7      166.33      194.07     14.77 o 
   1   6   7       77.09       89.24     14.51 o 
   2   6   7      425.16      456.53     26.70 o 
   3   6   7      236.51      220.51     24.58 o 
   4   6   7      460.45      351.25     88.26 o 
  -5   7   7        3.69       -8.49     25.21 o 
  -4   7   7        0.08        5.23     15.87 o 
  -3   7   7      760.62      825.48     46.57 o 
  -2   7   7       54.74       52.52     12.20 o 
  -1   7   7      111.07       96.76     11.50 o 
   0   7   7     4363.53     4502.70     93.72 o 
   1   7   7     1212.90     1382.23     43.77 o 
   2   7   7     2489.53     2667.25     61.28 o 
   3   7   7        4.34      -11.87      9.56 o 
   4   7   7      266.50      235.95     44.00 o 
  -5   8   7      128.58      115.61     32.89 o 
  -4   8   7       30.04       33.23     21.10 o 
  -3   8   7        0.71       -5.84     15.19 o 
  -2   8   7      502.96      549.52     35.82 o 
  -1   8   7      584.13      581.47     33.87 o 
   0   8   7     2598.69     2676.70     54.75 o 
   1   8   7      177.54      197.07     24.25 o 
   2   8   7       57.50       71.66     18.98 o 
   3   8   7      225.78      240.75     27.65 o 
   4   8   7       45.85       30.43     18.35 o 
  -5   9   7       13.04        1.33     26.13 o 
  -4   9   7       50.99       38.17     22.69 o 
  -3   9   7      107.22       81.14     20.21 o 
  -2   9   7      270.17      283.41     28.90 o 
  -1   9   7     2082.81     1936.97     50.19 o 
   0   9   7       47.59       45.87     14.09 o 
   1   9   7      287.99      292.74     28.33 o 
   2   9   7      295.21      261.87     31.15 o 
   3   9   7       22.41       32.44     13.73 o 
   4   9   7       96.54       87.26     23.51 o 
  -4  10   7        0.07       19.96     30.33 o 
  -3  10   7       38.39       42.42     31.57 o 
  -2  10   7       20.62       14.91     13.22 o 
  -1  10   7       56.66       39.98     13.31 o 
   0  10   7      969.69      948.24     41.40 o 
   1  10   7      110.78       86.56     23.25 o 
   2  10   7      120.38      196.63     31.72 o 
   3  10   7      181.39      155.88     38.60 o 
   4  10   7        0.02      -30.67     38.15 o 
  -4  11   7       37.09       14.48     23.52 o 
  -3  11   7       35.00       22.47     19.65 o 
  -2  11   7      577.17      690.90     52.25 o 
  -1  11   7       42.45       45.38     20.00 o 
   0  11   7      601.62      594.53     36.58 o 
   1  11   7      111.95      139.79     22.42 o 
   2  11   7       95.11       57.44     32.91 o 
   3  11   7       42.60      -27.38     29.39 o 
   4  11   7        2.25       -6.99     29.50 o 
  -4  12   7        9.81       40.48     26.98 o 
  -3  12   7        5.16       23.16     19.59 o 
  -2  12   7       25.92       -4.24     16.75 o 
  -1  12   7       23.44       35.91     20.20 o 
   0  12   7       97.59       89.97     18.58 o 
   1  12   7        1.66       14.25     16.43 o 
   2  12   7       11.15       21.24     29.21 o 
   3  12   7        1.90       16.26     25.13 o 
   4  12   7       10.32      -23.98     34.06 o 
  -4  13   7       50.31      105.36     32.06 o 
  -3  13   7        2.58       14.59     21.39 o 
  -2  13   7       32.74       -5.41     18.60 o 
  -1  13   7     1137.14     1131.12    193.31 o 
   0  13   7       96.20       87.19     38.97 o 
   1  13   7      327.52      335.46     35.64 o 
   2  13   7       17.42       26.88     35.31 o 
   3  13   7       54.67       44.50     78.11 o 
  -4  14   7        3.01        2.32     29.18 o 
  -3  14   7        1.25       48.62     29.83 o 
  -2  14   7      174.05      139.98     33.23 o 
  -1  14   7      433.74      516.87     51.50 o 
   0  14   7       10.59      -14.08     16.91 o 
   1  14   7      280.82      339.39     36.19 o 
   2  14   7        1.20       10.09     25.45 o 
   3  14   7       13.48       -9.13     32.36 o 
  -3  15   7        0.30       19.17     47.49 o 
  -2  15   7       79.47       35.82     27.01 o 
  -1  15   7       38.03       47.45     51.01 o 
   0  15   7       34.74       16.06     24.89 o 
   1  15   7       76.80       35.41     25.48 o 
   2  15   7      543.67      759.94    135.26 o 
   3  15   7        1.18      -46.71     31.14 o 
  -3  16   7        0.26        6.26     29.02 o 
  -2  16   7      184.41       90.00     34.80 o 
  -1  16   7       47.43       51.16     23.27 o 
   0  16   7      333.61      295.60     42.71 o 
   1  16   7        9.28       29.28     23.42 o 
   2  16   7        3.10       34.67     59.28 o 
  -3  17   7      133.34      142.10     53.14 o 
  -2  17   7       34.42       -0.25     22.31 o 
  -1  17   7      133.28      103.84     31.24 o 
   0  17   7        8.50       -8.30     25.87 o 
   1  17   7        6.03       -7.67     30.46 o 
   2  17   7       38.94       25.71     64.85 o 
  -2  18   7       61.80       71.43     36.68 o 
  -1  18   7       78.54       80.11     28.73 o 
   0  18   7       39.15       40.04     26.92 o 
   1  18   7       48.68       55.87     31.93 o 
   2  18   7       25.22       88.26     78.27 o 
  -1  19   7       91.71      131.91     35.19 o 
   0  19   7       78.80       96.17     32.19 o 
   1  19   7      133.44      169.73     41.17 o 
  -5   0   8      192.96      289.02     75.49 o 
  -4   0   8      372.53      357.63     50.19 o 
  -3   0   8      212.20      159.34     29.39 o 
  -2   0   8    16628.40    17639.19    295.52 o 
  -1   0   8     5076.54     5084.30     98.40 o 
   0   0   8      185.11      193.35     15.90 o 
   1   0   8     1327.02     1332.45     44.31 o 
   2   0   8       85.99       62.11     31.19 o 
   3   0   8      284.54      278.97     44.50 o 
   4   0   8       18.52       45.53     32.29 o 
  -5   1   8      213.41      178.35     45.92 o 
  -4   1   8        4.23       -4.69     18.99 o 
  -3   1   8       53.63       75.49     13.85 o 
  -2   1   8     6946.42     6957.73     94.76 o 
  -1   1   8     2694.35     2851.63     51.61 o 
   0   1   8      346.99      340.98     16.70 o 
   1   1   8      969.85     1032.25     29.65 o 
   2   1   8      214.52      247.04     25.66 o 
   3   1   8      667.76      576.52     41.88 o 
   4   1   8        7.23       11.03     29.50 o 
  -5   2   8        0.06        3.45     31.71 o 
  -4   2   8        1.62        6.90     19.48 o 
  -3   2   8      137.63      149.13     16.88 o 
  -2   2   8      899.18      907.57     25.24 o 
  -1   2   8     2372.02     2197.13     54.74 o 
   0   2   8      452.57      494.66     17.56 o 
   1   2   8     1093.55      998.57     33.80 o 
   2   2   8        0.57        3.94     12.78 o 
   3   2   8      202.16      154.38     26.14 o 
   4   2   8      299.43      171.88     56.49 o 
  -5   3   8       88.85       56.82     31.54 o 
  -4   3   8       37.75       18.72     23.09 o 
  -3   3   8      239.41      295.11     25.60 o 
  -2   3   8      564.53      570.31     23.06 o 
  -1   3   8     1448.31     1448.64     37.94 o 
   0   3   8      430.76      450.48     18.69 o 
   1   3   8        6.62       12.15      6.60 o 
   2   3   8       14.85       30.90     13.11 o 
   3   3   8        8.59        6.20     16.87 o 
   4   3   8      220.82      162.18     31.12 o 
  -5   4   8        3.93       14.17     26.39 o 
  -4   4   8      316.40      342.28     40.38 o 
  -3   4   8       29.84       11.89     15.85 o 
  -2   4   8       21.56       29.37      9.84 o 
  -1   4   8       46.61       46.47     10.73 o 
   0   4   8       44.73       38.22      8.37 o 
   1   4   8     3083.72     3048.67     54.97 o 
   2   4   8      770.81      743.28     32.39 o 
   3   4   8      177.76      184.95     39.04 o 
   4   4   8      207.87      160.87     49.60 o 
  -5   5   8        4.62       13.66     26.26 o 
  -4   5   8        3.93       11.02     20.52 o 
  -3   5   8        0.31        2.76     12.96 o 
  -2   5   8       13.42        5.36     10.21 o 
  -1   5   8     1084.35     1089.41     55.92 o 
   0   5   8        0.10        4.73      8.62 o 
   1   5   8      153.95      152.20     14.61 o 
   2   5   8        0.59        1.60      8.05 o 
   3   5   8        0.24        1.24     10.15 o 
   4   5   8        0.63       -2.83     31.50 o 
  -5   6   8       15.46       52.98     30.04 o 
  -4   6   8       27.19       38.80     18.00 o 
  -3   6   8      186.40      190.43     24.68 o 
  -2   6   8        0.91        2.69     11.21 o 
  -1   6   8     1031.32      961.54     33.40 o 
   0   6   8       14.68       18.02      8.51 o 
   1   6   8      655.29      671.34     32.99 o 
   2   6   8      911.66      932.22     35.77 o 
   3   6   8      184.98      157.98     20.09 o 
   4   6   8       39.94       24.95     16.43 o 
  -5   7   8        4.02      -24.30     24.81 o 
  -4   7   8       31.68       41.93     18.64 o 
  -3   7   8       97.17       87.10     20.63 o 
  -2   7   8       69.42       60.19     15.03 o 
  -1   7   8       88.31       92.23     14.50 o 
   0   7   8      159.25      150.72     21.67 o 
   1   7   8        2.91        0.34     10.51 o 
   2   7   8       64.20       68.78     13.71 o 
   3   7   8       84.33      103.70     19.33 o 
   4   7   8        3.62       10.36     15.27 o 
  -5   8   8       67.53       85.57     30.64 o 
  -4   8   8       17.42      -19.91     17.06 o 
  -3   8   8     1463.89     1522.82     81.96 o 
  -2   8   8      162.06      164.58     30.91 o 
  -1   8   8        8.54        0.70      9.75 o 
   0   8   8      437.61      459.37     23.95 o 
   1   8   8       41.73       48.34     15.31 o 
   2   8   8     1472.47     1444.59     58.99 o 
   3   8   8       12.51        6.69     14.80 o 
   4   8   8      143.05      124.53     26.52 o 
  -4   9   8       15.80       49.14     23.51 o 
  -3   9   8      248.29      213.31     29.75 o 
  -2   9   8        0.80        1.61     14.97 o 
  -1   9   8     1245.96     1229.91     49.36 o 
   0   9   8        0.42        7.21     10.74 o 
   1   9   8      796.10      886.95     44.51 o 
   2   9   8      324.33      303.63     38.86 o 
   3   9   8      205.09      248.84     35.72 o 
   4   9   8       41.05       68.45     33.11 o 
  -4  10   8       30.17       40.99     27.99 o 
  -3  10   8       30.88       19.24     18.32 o 
  -2  10   8       84.58      109.19     21.56 o 
  -1  10   8      370.15      379.50     32.81 o 
   0  10   8      145.38      130.29     74.10 o 
   1  10   8      564.36      638.32     44.12 o 
   2  10   8        0.64       -3.54     16.49 o 
   3  10   8      128.88       75.20     31.14 o 
   4  10   8        0.23        8.26     18.64 o 
  -4  11   8       58.07       20.92     25.81 o 
  -3  11   8       32.11       -5.96     17.47 o 
  -2  11   8       63.43       57.12     24.31 o 
  -1  11   8      124.51      129.01     23.21 o 
   0  11   8        4.64       13.37     17.69 o 
   1  11   8       12.63       18.98     16.34 o 
   2  11   8       58.69       23.53     23.80 o 
   3  11   8       71.06       63.38     32.46 o 
   4  11   8      156.47      188.68     51.35 o 
  -4  12   8       11.64       10.30     24.06 o 
  -3  12   8        0.49      -11.52     30.01 o 
  -2  12   8       10.22        8.57     15.66 o 
  -1  12   8      310.20      306.49     69.43 o 
   0  12   8      458.69      528.83    164.82 o 
   1  12   8      816.64      933.38     50.86 o 
   2  12   8       12.60        1.38     18.52 o 
   3  12   8       99.63      190.51     45.74 o 
  -4  13   8       36.74       48.23     26.59 o 
  -3  13   8       86.27       74.72     25.89 o 
  -2  13   8      417.79      378.68     38.95 o 
  -1  13   8      140.89      125.90     29.76 o 
   0  13   8       66.70       10.70     21.23 o 
   1  13   8      176.61      162.68     35.86 o 
   2  13   8       64.91       88.80     24.91 o 
   3  13   8      242.18      278.20     74.92 o 
  -3  14   8       38.69       12.15     35.32 o 
  -2  14   8      672.86      769.03     65.28 o 
  -1  14   8        0.38      -14.91     34.39 o 
   0  14   8      333.77      327.03     44.19 o 
   1  14   8       28.44       38.79     29.39 o 
   2  14   8      151.42      168.92     30.34 o 
   3  14   8       77.16       57.14     40.46 o 
  -3  15   8        0.00       -4.35     25.77 o 
  -2  15   8      109.08      133.91     35.00 o 
  -1  15   8      591.24      612.05     58.24 o 
   0  15   8      147.60      115.07     31.22 o 
   1  15   8       67.34       77.14     26.90 o 
   2  15   8       65.19       27.72     28.76 o 
   3  15   8        5.95       33.50     59.69 o 
  -3  16   8      112.10      146.49     42.07 o 
  -2  16   8        0.55        9.34     21.98 o 
  -1  16   8        2.22       15.51     22.84 o 
   0  16   8      145.32       89.82     30.61 o 
   1  16   8       30.24        4.24     23.64 o 
   2  16   8      308.14      265.60     86.95 o 
  -2  17   8       35.19       70.26     31.39 o 
  -1  17   8       65.47      109.79     34.22 o 
   0  17   8        0.01      -14.48     21.30 o 
   1  17   8       36.75       21.39     27.55 o 
   2  17   8       25.74      -41.92     53.87 o 
  -2  18   8        6.34       32.78     27.04 o 
  -1  18   8       24.47       18.82     24.87 o 
   0  18   8       27.78       24.71     25.69 o 
   1  18   8      150.68      146.30     37.79 o 
  -1  19   8        1.18       18.62     55.10 o 
   0  19   8       10.51      -27.38     23.91 o 
  -5   1   9       30.83       49.18     50.84 o 
  -4   1   9        9.03      -25.11     22.48 o 
  -3   1   9       21.42       27.14     16.07 o 
  -2   1   9     1521.49     1517.76     37.72 o 
  -1   1   9        2.55       -8.97      5.98 o 
   0   1   9     5833.38     5926.46     88.86 o 
   1   1   9        2.49        8.43      6.39 o 
   2   1   9        2.90        4.60     14.23 o 
   3   1   9      140.13      138.42     25.56 o 
   4   1   9       71.18       68.74     26.48 o 
  -5   2   9      109.81       88.51     41.82 o 
  -4   2   9        0.01       30.41     29.01 o 
  -3   2   9      401.55      383.48     36.19 o 
  -2   2   9       59.79       90.45     12.19 o 
  -1   2   9      189.70      198.31     16.06 o 
   0   2   9       65.48       62.07      6.94 o 
   1   2   9       10.29        9.87      8.70 o 
   2   2   9       89.29      122.46     20.86 o 
   3   2   9      155.63      174.89     27.61 o 
   4   2   9       49.80       76.71     26.15 o 
  -5   3   9        8.45       11.96     35.38 o 
  -4   3   9       24.58       41.17     24.64 o 
  -3   3   9       65.37       50.26     15.12 o 
  -2   3   9      330.19      329.25     21.74 o 
  -1   3   9      240.62      259.09     18.85 o 
   0   3   9        5.27       -4.34      8.65 o 
   1   3   9     1477.02     1445.22     37.09 o 
   2   3   9       18.73       11.25     10.21 o 
   3   3   9      290.02      306.74     41.14 o 
   4   3   9       24.66        3.13     23.39 o 
  -5   4   9       68.83       49.12     36.28 o 
  -4   4   9       12.38       28.58     21.85 o 
  -3   4   9        0.48        2.11     11.97 o 
  -2   4   9      188.96      203.36     19.17 o 
  -1   4   9      232.05      237.00     19.15 o 
   0   4   9      230.27      222.67     15.20 o 
   1   4   9        3.28        1.25     10.11 o 
   2   4   9      601.66      597.19     41.66 o 
   3   4   9      598.68      614.02     44.96 o 
   4   4   9       13.75       21.91     23.89 o 
  -5   5   9        0.09      -14.22     60.51 o 
  -4   5   9       77.28       72.63     26.64 o 
  -3   5   9      446.42      490.41     37.10 o 
  -2   5   9       93.63       61.29     15.47 o 
  -1   5   9      220.21      222.81     23.38 o 
   0   5   9      176.91      171.52     22.44 o 
   1   5   9       64.35       73.99     14.93 o 
   2   5   9      699.12      670.21     32.27 o 
   3   5   9       15.86       19.28     12.25 o 
   4   5   9       42.27       32.42     39.41 o 
  -5   6   9      170.68      186.65     50.98 o 
  -4   6   9      366.87      343.89     67.39 o 
  -3   6   9        3.22       20.33     14.78 o 
  -2   6   9      109.09      118.50     20.67 o 
  -1   6   9      783.85      796.10     35.81 o 
   0   6   9      536.67      478.90     27.59 o 
   1   6   9      207.87      205.61     21.37 o 
   2   6   9     1097.82     1156.90     40.92 o 
   3   6   9      133.28      108.15     19.73 o 
   4   6   9        0.23       -2.61     15.31 o 
  -5   7   9        4.62       -9.88     28.06 o 
  -4   7   9       21.78        6.30     18.10 o 
  -3   7   9      601.54      650.70     43.24 o 
  -2   7   9      350.47      389.44     32.11 o 
  -1   7   9      297.34      301.76     23.81 o 
   0   7   9     1236.80     1297.31     42.87 o 
   1   7   9      691.79      732.78     61.07 o 
   2   7   9      416.08      424.76     41.15 o 
   3   7   9       42.75       41.03     15.34 o 
   4   7   9        5.37       14.56     16.71 o 
  -4   8   9      169.03      158.01     32.19 o 
  -3   8   9       36.60        6.27     15.38 o 
  -2   8   9      162.47      176.27     24.43 o 
  -1   8   9      167.20      154.38     19.24 o 
   0   8   9      111.37      104.43     25.28 o 
   1   8   9        4.27       -7.80     12.36 o 
   2   8   9      377.96      390.84     33.28 o 
   3   8   9      117.19       98.27     20.08 o 
   4   8   9       53.28       43.46     19.17 o 
  -4   9   9       27.47       11.55     21.66 o 
  -3   9   9      265.95      245.97     55.81 o 
  -2   9   9      127.62      139.54     21.77 o 
  -1   9   9       44.78       57.41     16.97 o 
   0   9   9      391.24      422.57     39.45 o 
   1   9   9     1089.70     1221.88     55.04 o 
   2   9   9     1099.58     1191.44     58.43 o 
   3   9   9       41.97       38.26     22.29 o 
   4   9   9        1.12       -4.11     21.19 o 
  -4  10   9       48.51       14.86     23.70 o 
  -3  10   9        0.65       12.72     17.39 o 
  -2  10   9      901.83      854.85     74.93 o 
  -1  10   9       49.52       24.07     20.34 o 
   0  10   9       66.10       69.84     36.84 o 
   1  10   9       30.30       20.22     39.05 o 
   2  10   9        4.34        8.81     17.56 o 
   3  10   9       21.86       24.46     22.32 o 
  -4  11   9      163.27      160.06     56.14 o 
  -3  11   9        7.50       -0.63     17.77 o 
  -2  11   9        1.67       32.89     15.79 o 
  -1  11   9        6.54       24.94     16.67 o 
   0  11   9      104.75      138.66     64.93 o 
   1  11   9      884.91      999.40     64.93 o 
   2  11   9      135.30      124.41     37.80 o 
   3  11   9      369.16      397.83     59.34 o 
  -4  12   9        2.26       14.29     24.06 o 
  -3  12   9        0.54      -16.36     17.67 o 
  -2  12   9       89.14       64.50     32.93 o 
  -1  12   9       12.61       16.73     15.58 o 
   0  12   9       70.31       76.54     25.06 o 
   1  12   9      239.91      279.25     40.62 o 
   2  12   9        0.09        3.01     20.13 o 
   3  12   9        9.14      -17.85     27.09 o 
  -4  13   9      150.91      223.81     40.52 o 
  -3  13   9      110.25      113.62     27.28 o 
  -2  13   9       36.65        3.81     18.50 o 
  -1  13   9        1.13       14.87     33.98 o 
   0  13   9       29.72       28.18     22.94 o 
   1  13   9      239.80      238.07     43.97 o 
   2  13   9       98.81      164.80     36.01 o 
   3  13   9        6.20        7.21     46.51 o 
  -3  14   9      274.11      261.77     37.49 o 
  -2  14   9       31.66       16.89     27.67 o 
  -1  14   9       62.52      104.30     40.61 o 
   0  14   9       33.69       38.89     23.78 o 
   1  14   9        4.89       -5.93     37.09 o 
   2  14   9      134.79      171.88     37.49 o 
   3  14   9      101.90      119.05     66.81 o 
  -3  15   9       82.05       32.50     47.98 o 
  -2  15   9      215.28      276.36     43.82 o 
  -1  15   9       94.91       58.33     26.30 o 
   0  15   9      158.46      168.29     36.34 o 
   1  15   9        0.00      -11.72     19.72 o 
   2  15   9       11.41       20.09     26.84 o 
  -3  16   9        0.73       -2.85     26.58 o 
  -2  16   9       95.30      116.09     33.62 o 
  -1  16   9       27.01       34.91     47.00 o 
   0  16   9        1.45       34.28     24.87 o 
   1  16   9        8.56      -12.08     24.64 o 
   2  16   9       25.60       12.77     56.00 o 
  -2  17   9        1.05       -6.26     32.67 o 
  -1  17   9       70.14       78.15     40.28 o 
   0  17   9       26.50       61.68     29.47 o 
   1  17   9        1.98       42.29     29.75 o 
  -1  18   9      116.00      110.73     36.60 o 
   0  18   9      102.92      103.01     34.65 o 
   1  18   9       76.02       43.94     31.91 o 
  -5   0  10        0.04       19.16     54.04 o 
  -4   0  10      292.57      178.65     61.41 o 
  -3   0  10      256.44      245.79     59.11 o 
  -2   0  10      230.78      239.09     30.86 o 
  -1   0  10      222.76      217.78     28.31 o 
   0   0  10        2.08        7.00      9.76 o 
   1   0  10     1949.95     1797.92     74.30 o 
   2   0  10        1.65       29.98     21.88 o 
   3   0  10        0.17       21.34     25.51 o 
   4   0  10       22.53       24.31     35.79 o 
  -5   1  10        2.10       29.55     38.07 o 
  -4   1  10       10.69        0.06     27.96 o 
  -3   1  10       30.56       31.48     24.03 o 
  -2   1  10      365.00      399.82     26.68 o 
  -1   1  10     1786.61     1792.98     40.69 o 
   0   1  10     1967.01     1990.08     38.40 o 
   1   1  10      232.84      218.91     16.50 o 
   2   1  10      215.32      269.90     28.36 o 
   3   1  10       20.19       27.99     19.43 o 
   4   1  10        7.69       10.41     23.96 o 
  -5   2  10       27.42       36.94     37.30 o 
  -4   2  10      173.11      173.71     43.36 o 
  -3   2  10        6.54      -11.87     13.47 o 
  -2   2  10        0.16        1.45      8.57 o 
  -1   2  10       71.80       55.94     13.57 o 
   0   2  10      832.66      875.61     32.03 o 
   1   2  10      149.90      137.66     14.54 o 
   2   2  10      533.70      574.05     39.26 o 
   3   2  10       12.62        2.68     18.31 o 
   4   2  10      205.05      159.66     31.60 o 
  -5   3  10       25.34       58.78     52.07 o 
  -4   3  10        9.78       40.21     33.69 o 
  -3   3  10      200.60      234.47     28.38 o 
  -2   3  10      119.15       97.11     22.76 o 
  -1   3  10      174.94      193.29     31.96 o 
   0   3  10      108.33      121.97     15.52 o 
   1   3  10       26.13       21.77      9.00 o 
   2   3  10      405.18      410.54     25.55 o 
   3   3  10      153.88      166.45     27.31 o 
   4   3  10        5.38       10.49     24.70 o 
  -5   4  10        4.76      -38.32     36.03 o 
  -4   4  10      109.71      144.22     41.77 o 
  -3   4  10      202.19      194.97     23.67 o 
  -2   4  10        3.32       -7.42     11.07 o 
  -1   4  10     2134.55     2186.39     54.47 o 
   0   4  10      131.74      100.09     15.27 o 
   1   4  10        1.88       17.47     11.32 o 
   2   4  10      432.61      411.78     35.05 o 
   3   4  10       50.67       34.75     11.55 o 
  -5   5  10        3.17      -48.59     32.39 o 
  -4   5  10       10.79      -31.49     24.14 o 
  -3   5  10      106.68       98.79     20.73 o 
  -2   5  10       20.22       13.22     12.78 o 
  -1   5  10        0.15        7.93     10.68 o 
   0   5  10      115.87      117.47     16.10 o 
   1   5  10        7.64        1.64     11.17 o 
   2   5  10       69.12       80.88     14.77 o 
   3   5  10       18.45       15.36     11.96 o 
   4   5  10        1.02       15.63     14.76 o 
  -5   6  10       35.09        4.59     37.05 o 
  -4   6  10       38.43        9.01     30.74 o 
  -3   6  10        8.47       -7.15     16.34 o 
  -2   6  10        0.41       13.76     12.50 o 
  -1   6  10      144.61      138.32     17.62 o 
   0   6  10      571.11      567.74     31.35 o 
   1   6  10      146.54       98.92     23.82 o 
   2   6  10     1043.67     1112.89     60.53 o 
   3   6  10       67.23       44.36     19.11 o 
   4   6  10        0.87        5.01     14.46 o 
  -4   7  10       42.60        9.44     22.99 o 
  -3   7  10      179.13      166.78     25.17 o 
  -2   7  10       63.08       98.57     19.14 o 
  -1   7  10       10.82        3.33     11.17 o 
   0   7  10       82.97      118.04     32.19 o 
   1   7  10       22.62       -3.51     23.33 o 
   2   7  10      151.09      138.94     25.48 o 
   3   7  10        5.29      -12.80     12.01 o 
   4   7  10        5.40       -5.58     19.41 o 
  -4   8  10       62.87       46.68     21.04 o 
  -3   8  10        5.75        8.18     16.02 o 
  -2   8  10       45.20       55.26     17.08 o 
  -1   8  10        2.24        6.83     11.50 o 
   0   8  10      424.04      457.39     33.44 o 
   1   8  10      335.44      409.62     36.72 o 
   2   8  10       29.34       30.85     18.53 o 
   3   8  10        2.16       -3.09     14.13 o 
   4   8  10       75.01       70.95     23.32 o 
  -4   9  10       15.70       13.30     20.84 o 
  -3   9  10       47.82       34.59     18.41 o 
  -2   9  10      106.81       98.16     19.68 o 
  -1   9  10      267.30      301.38     26.73 o 
   0   9  10      101.84       87.74     18.14 o 
   1   9  10     1472.79     1571.61     71.69 o 
   2   9  10        6.23       25.93     25.46 o 
   3   9  10       49.00       72.59     38.85 o 
  -4  10  10       20.87       60.28     36.85 o 
  -3  10  10       74.27       59.33     27.01 o 
  -2  10  10       34.56       54.44     18.81 o 
  -1  10  10        1.33        6.77     14.54 o 
   0  10  10      241.04      215.02     39.26 o 
   1  10  10       19.28       31.00     22.96 o 
   2  10  10      126.02      134.08     32.84 o 
   3  10  10       77.00       94.66     30.61 o 
  -4  11  10       22.55       42.40     24.27 o 
  -3  11  10        8.97        6.11     23.46 o 
  -2  11  10       98.80      108.96     22.84 o 
  -1  11  10      111.22      114.70     23.64 o 
   0  11  10        0.35       -7.04     18.34 o 
   1  11  10        0.53       13.74     20.98 o 
   2  11  10       29.36       26.76     24.21 o 
   3  11  10       99.41      149.67     53.55 o 
  -4  12  10        7.10      -12.67     27.62 o 
  -3  12  10      210.82      201.42     34.04 o 
  -2  12  10      277.27      263.82     33.34 o 
  -1  12  10       27.13       33.99     19.86 o 
   0  12  10       10.85       -6.71     31.93 o 
   1  12  10       76.89       63.91     50.11 o 
   2  12  10      135.75      164.71     50.52 o 
   3  12  10       23.22       25.05     39.79 o 
  -3  13  10       24.81        3.15     20.90 o 
  -2  13  10      110.29      114.37     26.16 o 
  -1  13  10      154.54      136.00     30.76 o 
   0  13  10       29.61       25.72     40.94 o 
   1  13  10      213.08      279.47     43.34 o 
   2  13  10        9.02        5.29     24.10 o 
   3  13  10       36.51       25.38     45.85 o 
  -3  14  10      310.81      291.16     40.03 o 
  -2  14  10      186.40      195.46     31.89 o 
  -1  14  10        4.43        4.82     61.24 o 
   0  14  10       48.31       75.22     23.95 o 
   1  14  10       49.85       14.67     25.32 o 
   2  14  10        2.27       -0.09     25.65 o 
  -3  15  10        0.26       21.58     22.30 o 
  -2  15  10      322.09      233.62     50.19 o 
  -1  15  10      310.73      358.61     48.23 o 
   0  15  10      225.28      124.81     70.00 o 
   1  15  10        6.82       23.03     25.90 o 
   2  15  10       21.41       73.24     33.68 o 
  -2  16  10        3.11       32.75     28.08 o 
  -1  16  10       10.43       56.11     26.78 o 
   0  16  10      439.64      539.24     96.61 o 
   1  16  10       29.34       31.14     35.78 o 
  -2  17  10        5.29       38.68     31.44 o 
  -1  17  10        1.81       -5.86     28.08 o 
   0  17  10       10.94        1.52     37.34 o 
   1  17  10        0.73       29.72     24.65 o 
  -1  18  10       17.77        4.62     28.87 o 
   0  18  10       18.50       65.44     31.32 o 
  -5   1  11       86.82      132.95     81.30 o 
  -4   1  11      124.63      186.85     45.32 o 
  -3   1  11      424.00      485.08     66.07 o 
  -2   1  11      201.20      203.61     22.12 o 
  -1   1  11       27.78       25.49     11.69 o 
   0   1  11      556.04      578.39     38.72 o 
   1   1  11      595.78      566.68     25.13 o 
   2   1  11       39.98       34.07     16.61 o 
   3   1  11      182.87      190.87     30.63 o 
   4   1  11       51.20       66.22     29.17 o 
  -5   2  11       66.65       30.14     48.06 o 
  -4   2  11       20.61       24.11     59.52 o 
  -3   2  11      288.57      270.29     43.90 o 
  -2   2  11      221.41      237.80     22.73 o 
  -1   2  11        2.69        6.48     10.66 o 
   0   2  11        0.30       15.78     11.28 o 
   1   2  11      304.35      319.77     20.29 o 
   2   2  11      125.72      110.88     15.68 o 
   3   2  11       17.35       -2.33     18.54 o 
   4   2  11       55.58       21.24     26.46 o 
  -5   3  11        6.98       23.85     49.62 o 
  -4   3  11        0.25       43.01     33.98 o 
  -3   3  11       50.22       40.31     17.89 o 
  -2   3  11       35.88       28.41     13.50 o 
  -1   3  11      343.17      372.85     24.79 o 
   0   3  11      311.12      318.85     23.90 o 
   1   3  11      258.80      312.01     31.08 o 
   2   3  11      212.27      160.03     21.00 o 
   3   3  11        0.02        4.23     19.46 o 
   4   3  11      148.86       97.54     30.52 o 
  -5   4  11        0.02      -33.37     34.44 o 
  -4   4  11       25.00       29.04     32.43 o 
  -3   4  11        0.10       18.35     16.35 o 
  -2   4  11        0.04       -6.00     15.53 o 
  -1   4  11       85.34      111.53     16.87 o 
   0   4  11        9.96       12.11     17.75 o 
   1   4  11      207.25      260.56     28.43 o 
   2   4  11        0.06        8.77      9.72 o 
   3   4  11       10.50        1.83     10.57 o 
   4   4  11        1.27       13.21     13.44 o 
  -4   5  11        4.42      -32.76     26.62 o 
  -3   5  11       16.06      -21.24     14.16 o 
  -2   5  11       56.08       72.71     27.79 o 
  -1   5  11        0.10        3.61     11.43 o 
   0   5  11      576.53      610.85     32.72 o 
   1   5  11        8.37        3.21     14.35 o 
   2   5  11       14.45        8.80     10.13 o 
   3   5  11       58.16       67.68     19.22 o 
   4   5  11       80.69       86.61     18.96 o 
  -4   6  11       80.64       65.27     36.35 o 
  -3   6  11      179.27      252.48     36.47 o 
  -2   6  11      828.28      875.19    127.64 o 
  -1   6  11       51.43       73.15     15.77 o 
   0   6  11      829.16      853.55     39.41 o 
   1   6  11      710.68      782.19     46.87 o 
   2   6  11       80.27       54.94     18.30 o 
   3   6  11      226.34      244.57     25.83 o 
  -4   7  11       77.33       83.53     51.91 o 
  -3   7  11       46.00       45.69     19.99 o 
  -2   7  11       53.25       46.50     16.70 o 
  -1   7  11     1476.01     1411.91     47.14 o 
   0   7  11      713.55      725.28     37.62 o 
   1   7  11      906.58      925.53     52.79 o 
   2   7  11        7.06        9.17     15.92 o 
   3   7  11      374.78      337.55     29.15 o 
  -4   8  11        2.01       12.30     29.52 o 
  -3   8  11       14.65       22.49     18.78 o 
  -2   8  11       75.11       46.81     16.99 o 
  -1   8  11      221.64      217.39     23.24 o 
   0   8  11       23.52       21.36     13.57 o 
   1   8  11       65.90      108.77     37.41 o 
   2   8  11      265.52      269.91     37.18 o 
   3   8  11       41.37       47.94     26.08 o 
  -4   9  11        0.69       11.32     38.15 o 
  -3   9  11       58.83       52.37     33.30 o 
  -2   9  11      269.36      260.49     30.39 o 
  -1   9  11       26.44       14.84     14.18 o 
   0   9  11       28.52       36.43     15.55 o 
   1   9  11      201.74      196.36     33.58 o 
   2   9  11        1.61       15.60     20.06 o 
   3   9  11       39.75       39.87     28.42 o 
  -4  10  11       18.81       58.81     27.02 o 
  -3  10  11       29.47       31.32     19.56 o 
  -2  10  11        0.10      -11.42     16.57 o 
  -1  10  11      290.37      303.51     32.69 o 
   0  10  11       42.54       24.12     15.81 o 
   1  10  11      329.26      387.48     40.24 o 
   2  10  11       95.75       87.52     31.38 o 
   3  10  11       22.28       43.95     29.00 o 
  -4  11  11       13.31       -4.89     24.56 o 
  -3  11  11      101.01       72.55     23.47 o 
  -2  11  11       50.62       51.71     19.30 o 
  -1  11  11      581.64      561.77     61.01 o 
   0  11  11        0.02       -7.17     18.77 o 
   1  11  11       14.73      -17.51     20.19 o 
   2  11  11        5.77        7.03     24.25 o 
   3  11  11       18.42       18.05     28.57 o 
  -3  12  11        0.24       38.94     21.85 o 
  -2  12  11       16.42        9.34     19.31 o 
  -1  12  11       11.16        1.63     20.65 o 
   0  12  11        0.54      -13.27     23.66 o 
   1  12  11        1.85        1.03     32.01 o 
   2  12  11        0.58      -12.31     24.95 o 
   3  12  11        6.20      -45.36     42.08 o 
  -3  13  11       11.00       13.83     22.79 o 
  -2  13  11       83.98       64.67     23.20 o 
  -1  13  11      217.22      156.62     34.13 o 
   0  13  11       35.35       34.62     39.22 o 
   1  13  11        1.14        2.85     26.20 o 
   2  13  11       18.71       -5.38     27.44 o 
  -3  14  11       55.86       46.99     26.16 o 
  -2  14  11      277.56      272.86     37.97 o 
  -1  14  11        8.58       46.33     23.84 o 
   0  14  11      184.19      190.07     94.16 o 
   1  14  11        4.51       -3.40     26.52 o 
   2  14  11       15.72      -10.43     55.02 o 
  -2  15  11        7.25       -0.38     25.08 o 
  -1  15  11       82.36      166.15     35.39 o 
   0  15  11       78.24       46.81     28.35 o 
   1  15  11      273.21      325.69     94.57 o 
   2  15  11       15.99       33.33     42.58 o 
  -2  16  11       23.43       28.58     46.75 o 
  -1  16  11      143.19      105.41     31.16 o 
   0  16  11        0.02      -32.68     21.78 o 
   1  16  11        7.89       12.00     52.89 o 
  -1  17  11        0.74       33.14     28.02 o 
   0  17  11       15.85        8.77     29.93 o 
  -5   0  12       60.41       23.74     65.17 o 
  -4   0  12        4.26        9.66     37.83 o 
  -3   0  12      959.05     1071.91    114.46 o 
  -2   0  12      244.02      279.43     36.67 o 
  -1   0  12       32.86       22.76     18.17 o 
   0   0  12     1191.05     1230.62     60.60 o 
   1   0  12       14.89       10.97     26.69 o 
   2   0  12       54.25      -27.18     50.60 o 
   3   0  12       27.51       -2.63     30.04 o 
   4   0  12       50.91       27.41     43.01 o 
  -4   1  12        0.59      -29.21     27.70 o 
  -3   1  12     2285.91     2443.14    289.92 o 
  -2   1  12      810.20      726.57     37.53 o 
  -1   1  12      110.24       73.45     15.74 o 
   0   1  12       32.97        1.43     12.20 o 
   1   1  12      115.09      104.56     18.91 o 
   2   1  12      411.09      387.72     25.14 o 
   3   1  12        0.18      -28.35     19.50 o 
  -4   2  12       80.29       55.27     37.88 o 
  -3   2  12      112.31       80.44     30.08 o 
  -2   2  12      308.90      340.19     28.14 o 
  -1   2  12      367.59      404.81     32.92 o 
   0   2  12      181.97      167.86     26.57 o 
   1   2  12      116.01      117.99     21.07 o 
   2   2  12      248.57      215.02     28.72 o 
   3   2  12      318.76      281.65     87.28 o 
  -4   3  12        5.24       56.06     37.65 o 
  -3   3  12      200.00      200.48     28.47 o 
  -2   3  12      143.33      199.94     22.55 o 
  -1   3  12        1.11      -10.63     11.65 o 
   0   3  12      122.79       96.76     19.88 o 
   1   3  12       35.81       46.51     16.95 o 
   2   3  12       24.66       46.83     13.30 o 
   3   3  12        2.69        0.89     12.61 o 
  -4   4  12        1.06       14.20     34.61 o 
  -3   4  12        0.11        8.53     17.00 o 
  -2   4  12       41.96       28.18     25.22 o 
  -1   4  12      148.45      145.76     22.89 o 
   0   4  12      715.63      748.33     36.49 o 
   1   4  12       79.63       74.56     19.94 o 
   2   4  12      200.18      196.76     22.23 o 
   3   4  12      211.80      158.36     20.86 o 
  -4   5  12        6.30      -29.09     30.43 o 
  -3   5  12        1.75      -18.13     15.02 o 
  -2   5  12      253.16      239.18     34.55 o 
  -1   5  12       15.73       44.76     15.95 o 
   0   5  12       52.90       30.03     14.04 o 
   1   5  12       98.66       91.36     20.78 o 
   2   5  12       58.32       28.84     18.28 o 
   3   5  12        0.45       11.40     13.46 o 
  -4   6  12       41.99       51.31     36.02 o 
  -3   6  12        6.43        5.45     28.57 o 
  -2   6  12      322.82      251.91     53.96 o 
  -1   6  12      108.31      126.00     19.08 o 
   0   6  12      235.85      241.71     28.81 o 
   1   6  12      728.77      805.27     50.15 o 
   2   6  12      136.66      117.84     33.90 o 
   3   6  12       39.17       23.91     15.41 o 
  -4   7  12       18.95       36.44     35.23 o 
  -3   7  12       10.49        9.98     22.47 o 
  -2   7  12       61.67       58.63     22.09 o 
  -1   7  12       12.40        6.72     13.38 o 
   0   7  12        3.59       13.32     14.46 o 
   1   7  12       40.94       59.03     21.68 o 
   2   7  12       63.24       46.18     21.66 o 
   3   7  12        8.02        8.44     16.69 o 
  -4   8  12      198.43      177.30     49.58 o 
  -3   8  12        2.44       12.06     21.47 o 
  -2   8  12      118.39      119.87     33.19 o 
  -1   8  12       34.06       33.35     15.40 o 
   0   8  12        3.53       36.43     15.35 o 
   1   8  12      793.12      811.20     52.75 o 
   2   8  12       49.38       15.49     21.55 o 
   3   8  12      212.46      293.97     67.01 o 
  -4   9  12      151.82       82.82     30.86 o 
  -3   9  12        1.15        3.27     22.09 o 
  -2   9  12      407.53      402.97     36.70 o 
  -1   9  12       62.68       17.17     24.34 o 
   0   9  12      469.87      479.57     52.68 o 
   1   9  12       10.69       26.97     20.25 o 
   2   9  12      115.39      107.08     27.09 o 
   3   9  12        0.32       -6.98     25.25 o 
  -4  10  12        7.65       11.76     30.50 o 
  -3  10  12        2.70       33.91     23.44 o 
  -2  10  12      111.95       91.60     25.26 o 
  -1  10  12       16.12       33.35     24.69 o 
   0  10  12      148.42      172.92     40.37 o 
   1  10  12        0.73       14.01     21.42 o 
   2  10  12       18.18       29.15     24.67 o 
   3  10  12       27.48      -12.88     27.02 o 
  -3  11  12       18.78       18.24     24.30 o 
  -2  11  12       26.80       30.78     17.44 o 
  -1  11  12       17.35       27.64     18.72 o 
   0  11  12        0.57        8.25     20.35 o 
   1  11  12        8.02       23.42     24.82 o 
   2  11  12       76.89       32.80     42.08 o 
  -3  12  12        2.24       -1.76     19.81 o 
  -2  12  12      107.53      112.70     41.85 o 
  -1  12  12      233.55      241.08     32.31 o 
   0  12  12      347.43      336.98     45.95 o 
   1  12  12       22.75       53.64     28.57 o 
   2  12  12       53.37       34.38     31.61 o 
  -3  13  12      224.50      260.36     38.73 o 
  -2  13  12       28.89       34.92     20.85 o 
  -1  13  12        0.44       24.29     19.21 o 
   0  13  12        0.24      -33.46     23.17 o 
   1  13  12       19.43        2.94     25.08 o 
   2  13  12       79.62       92.80     56.33 o 
  -2  14  12        7.88      -18.93     18.90 o 
  -1  14  12       65.73       84.52     28.26 o 
   0  14  12       39.05       48.53     29.48 o 
   1  14  12       66.13      109.04     35.33 o 
  -2  15  12      174.28      143.03     38.73 o 
  -1  15  12       16.91       36.44     25.30 o 
   0  15  12       63.08       69.99     57.48 o 
   1  15  12      115.08      168.05     40.10 o 
  -1  16  12       62.72       93.44     30.30 o 
   0  16  12       28.36       17.14     28.19 o 
  -4   1  13       12.09      -19.66     29.81 o 
  -3   1  13      143.19      143.53     35.36 o 
  -2   1  13      185.24      203.05     23.84 o 
  -1   1  13      872.34      884.19     42.10 o 
   0   1  13      128.40      130.23     18.80 o 
   1   1  13       19.66        2.85     23.62 o 
   2   1  13       19.01       19.99     23.78 o 
   3   1  13      103.91       61.68     30.97 o 
  -4   2  13       86.60      112.69     54.04 o 
  -3   2  13       74.11       75.22     28.81 o 
  -2   2  13       63.39       44.96     19.07 o 
  -1   2  13       21.05        9.85     13.73 o 
   0   2  13       52.53       61.80     15.20 o 
   1   2  13       48.66       15.63     24.35 o 
   2   2  13      109.60       87.17     17.17 o 
   3   2  13       13.91        8.43     11.44 o 
  -4   3  13        2.57       39.34     33.87 o 
  -3   3  13       53.21       39.00     29.51 o 
  -2   3  13      123.95      156.67     26.14 o 
  -1   3  13       31.25       23.77     15.46 o 
   0   3  13      774.65      807.21     84.74 o 
   1   3  13        0.35       24.24     23.95 o 
   2   3  13      333.29      355.91     28.16 o 
   3   3  13        4.05       14.21     12.15 o 
  -4   4  13        0.21       75.56     42.84 o 
  -3   4  13       13.75       24.62     19.04 o 
  -2   4  13       27.11       28.48     17.83 o 
  -1   4  13      183.26      173.40     26.00 o 
   0   4  13       25.17       43.42     18.04 o 
   1   4  13      377.64      369.75     71.36 o 
   2   4  13      217.68      239.67     24.70 o 
   3   4  13        3.38      -12.27     13.33 o 
  -4   5  13       29.41       20.26     36.55 o 
  -3   5  13       24.22       11.46     19.46 o 
  -2   5  13       10.25      -16.09     18.47 o 
  -1   5  13        1.31       -0.11     15.15 o 
   0   5  13       54.87       30.34     21.60 o 
   1   5  13       12.83       20.21     18.31 o 
   2   5  13        1.12      -21.30     15.65 o 
   3   5  13        8.54        6.07     18.03 o 
  -4   6  13        9.83        4.51     30.22 o 
  -3   6  13       32.90       30.86     40.89 o 
  -2   6  13       50.17       60.96     23.02 o 
  -1   6  13        1.42       31.13     17.92 o 
   0   6  13      145.21      134.24     28.28 o 
   1   6  13      840.46      914.33     59.50 o 
   2   6  13        8.51       12.22     25.14 o 
   3   6  13       55.76       54.15     18.49 o 
  -4   7  13      184.79       64.17     39.25 o 
  -3   7  13       17.18       24.85     21.43 o 
  -2   7  13      269.74      263.52     51.91 o 
  -1   7  13      188.96      187.24     27.12 o 
   0   7  13      427.30      448.56     47.83 o 
   1   7  13      209.47      259.76     44.92 o 
   2   7  13       23.50       42.59     21.16 o 
   3   7  13       23.96       11.09     22.81 o 
  -4   8  13        0.21        3.35     34.74 o 
  -3   8  13       23.27      -11.96     28.98 o 
  -2   8  13       46.47       24.64     26.86 o 
  -1   8  13        6.57       10.33     26.94 o 
   0   8  13       41.74       26.01     22.36 o 
   1   8  13      381.62      399.81     41.50 o 
   2   8  13       78.27       11.53     22.57 o 
   3   8  13        7.92       10.23     22.44 o 
  -4   9  13       22.62       10.56     32.62 o 
  -3   9  13        6.45       -3.34     24.88 o 
  -2   9  13        3.40       17.63     27.84 o 
  -1   9  13      128.23      127.08     47.24 o 
   0   9  13      296.59      319.87     38.38 o 
   1   9  13      236.63      195.07     33.39 o 
   2   9  13       15.26       29.71     25.12 o 
  -3  10  13      198.67      179.37     39.30 o 
  -2  10  13        6.17      -14.38     25.22 o 
  -1  10  13       42.37       55.84     26.44 o 
   0  10  13       30.06       54.17     22.60 o 
   1  10  13        6.28       22.77     22.87 o 
   2  10  13        4.56       45.35     25.77 o 
  -3  11  13       14.90       12.68     27.27 o 
  -2  11  13        0.21      -12.91     21.18 o 
  -1  11  13       27.36       41.45     24.36 o 
   0  11  13      315.40      348.57     48.35 o 
   1  11  13        0.03      -21.94     61.32 o 
   2  11  13      355.15      491.97     59.83 o 
  -3  12  13       43.32       33.51     31.21 o 
  -2  12  13        2.91        1.84     19.34 o 
  -1  12  13       39.29       22.36     27.00 o 
   0  12  13       94.66       33.55     26.80 o 
   1  12  13       11.45        2.82     28.77 o 
   2  12  13        1.44       27.10     28.60 o 
  -2  13  13        9.34       25.51     22.41 o 
  -1  13  13        0.87        8.20     21.77 o 
   0  13  13       46.84       33.35     28.74 o 
   1  13  13        1.42       26.74     31.19 o 
  -2  14  13       36.21       -9.30     22.23 o 
  -1  14  13        2.57       28.71     39.22 o 
   0  14  13       19.98       34.78     28.82 o 
   1  14  13      116.11      144.18     40.56 o 
  -1  15  13       44.87       36.76     69.84 o 
   0  15  13        2.89       24.41     27.60 o 
  -4   0  14       53.63       45.20     57.48 o 
  -3   0  14       40.05      -13.43     37.34 o 
  -2   0  14       13.34      -27.35     29.72 o 
  -1   0  14        0.20      -14.30     20.47 o 
   0   0  14      434.91      479.30     72.71 o 
   1   0  14       15.73        4.91     39.30 o 
   2   0  14        2.64      -22.93     33.41 o 
   3   0  14       37.64        5.40     43.39 o 
  -4   1  14        0.19      -24.53     35.50 o 
  -3   1  14      121.84      138.59     39.35 o 
  -2   1  14      194.73      161.75     23.48 o 
  -1   1  14      564.67      523.73     52.75 o 
   0   1  14      140.51      152.16     26.28 o 
   1   1  14      103.70       98.47     31.66 o 
   2   1  14        0.24       36.21     40.20 o 
   3   1  14       41.12       11.00     61.90 o 
  -4   2  14       11.73       49.76     40.26 o 
  -3   2  14        2.72       45.62     28.00 o 
  -2   2  14       22.28        7.46     14.41 o 
  -1   2  14      574.37      720.66     41.16 o 
   0   2  14       69.59       50.86     30.20 o 
   1   2  14      163.53       93.88     75.24 o 
   2   2  14       11.18        3.59     32.91 o 
   3   2  14       63.42       41.23     35.84 o 
  -4   3  14       36.06       36.59     40.45 o 
  -3   3  14       15.95        1.41     25.71 o 
  -2   3  14        3.63       23.63     17.90 o 
  -1   3  14        5.35       32.43     16.36 o 
   0   3  14        6.95       17.16     19.20 o 
   1   3  14      167.80      176.18     37.63 o 
   2   3  14        8.76       -6.62     25.76 o 
   3   3  14       30.65       24.14     58.13 o 
  -4   4  14        0.01       25.46     38.30 o 
  -3   4  14       18.40       17.66     20.12 o 
  -2   4  14      392.29      305.94     35.49 o 
  -1   4  14        0.12        4.93     20.27 o 
   0   4  14        4.92      -10.18     24.03 o 
   1   4  14       42.98       75.50     59.20 o 
   2   4  14      140.96       82.98     44.54 o 
   3   4  14      179.24      197.71     43.15 o 
  -4   5  14       41.67       73.78     38.98 o 
  -3   5  14        7.19      -12.21     17.85 o 
  -2   5  14        5.82       16.07     17.94 o 
  -1   5  14       13.78       24.17     21.55 o 
   0   5  14       11.16       54.94     34.06 o 
   1   5  14       63.92       46.63     29.14 o 
   2   5  14       36.21       44.16     26.03 o 
   3   5  14        7.81       12.46     14.89 o 
  -4   6  14        0.99      -44.65     29.77 o 
  -3   6  14        1.69       37.33     20.21 o 
  -2   6  14       13.07      -14.32     19.12 o 
  -1   6  14      236.33      286.30     46.29 o 
   0   6  14        0.88       31.65     46.83 o 
   1   6  14      319.14      312.70     47.55 o 
   2   6  14       94.11       74.14     27.51 o 
   3   6  14        0.50      -10.02     22.30 o 
  -4   7  14       55.82       96.81     37.92 o 
  -3   7  14       14.03       24.89     19.52 o 
  -2   7  14        1.96       -2.17     20.24 o 
  -1   7  14        0.25       27.52     17.86 o 
   0   7  14       37.28       60.35     26.48 o 
   1   7  14      165.61      164.27     30.72 o 
   2   7  14        0.79      -11.25     22.88 o 
  -3   8  14        0.35      -14.67     23.67 o 
  -2   8  14       33.33       26.22     23.74 o 
  -1   8  14       97.48      118.04     25.85 o 
   0   8  14        2.47      -24.32     23.08 o 
   1   8  14        0.20      -25.22     20.73 o 
   2   8  14        0.15        3.38     24.21 o 
  -3   9  14       11.25       67.89     47.41 o 
  -2   9  14       36.99       29.49     23.53 o 
  -1   9  14        0.16       -9.39     20.95 o 
   0   9  14      596.84      725.07     96.04 o 
   1   9  14        2.75       47.91     23.98 o 
   2   9  14        7.87        6.61     26.89 o 
  -3  10  14       11.48        1.64     34.22 o 
  -2  10  14        4.79        2.62     22.11 o 
  -1  10  14       17.55       41.95     23.62 o 
   0  10  14        9.29       10.86     23.47 o 
   1  10  14      134.56      134.90     34.24 o 
   2  10  14       12.23       20.74     25.13 o 
  -3  11  14       21.04      -37.42     24.95 o 
  -2  11  14        7.78       -0.13     22.43 o 
  -1  11  14       19.89       43.90     24.36 o 
   0  11  14        2.66       -7.72     21.82 o 
   1  11  14       15.51      -13.49     24.28 o 
   2  11  14       13.17       32.88     33.00 o 
  -2  12  14        1.47       51.19     27.22 o 
  -1  12  14        0.02        3.67     23.92 o 
   0  12  14       37.19       13.83     27.89 o 
   1  12  14       65.84       25.48     80.97 o 
  -2  13  14       19.63       36.14     31.14 o 
  -1  13  14       14.06       11.81     22.59 o 
   0  13  14      123.69      138.89     38.35 o 
   1  13  14        4.02       33.84     32.32 o 
  -1  14  14        0.16       29.95     53.96 o 
   0  14  14        0.41      -12.02     27.41 o 
  -4   1  15      158.43      179.91     63.21 o 
  -3   1  15       53.43       48.10     38.15 o 
  -2   1  15        3.15       15.25     19.52 o 
  -1   1  15       75.17       62.00     27.80 o 
   0   1  15       52.32       99.28     33.47 o 
   1   1  15      126.96      105.39     39.87 o 
   2   1  15       27.54       11.78     30.76 o 
  -4   2  15       43.48      -37.06     33.44 o 
  -3   2  15       90.39       68.27     31.55 o 
  -2   2  15        0.70        8.95     19.17 o 
  -1   2  15       56.74       61.58     19.63 o 
   0   2  15      173.00      107.57     35.36 o 
   1   2  15       55.48        1.93     28.71 o 
   2   2  15       16.31      -19.02     40.77 o 
  -4   3  15        0.43      -48.82     32.55 o 
  -3   3  15        0.02       -9.75     27.32 o 
  -2   3  15       73.93       76.81     26.56 o 
  -1   3  15       58.88       54.52     19.90 o 
   0   3  15      126.77      102.63     33.48 o 
   1   3  15      140.62      213.14    120.85 o 
   2   3  15        2.36       16.50     31.58 o 
  -4   4  15        0.10      -22.95     75.82 o 
  -3   4  15        3.42      -13.04     26.71 o 
  -2   4  15        0.66       17.91     19.79 o 
  -1   4  15        6.68       -2.78     16.26 o 
   0   4  15       19.93      -18.88     25.06 o 
   1   4  15        0.00      -16.74     61.16 o 
   2   4  15       36.79       -5.69     30.52 o 
  -3   5  15        3.29       19.99     22.19 o 
  -2   5  15        0.52       15.59     19.45 o 
  -1   5  15       46.68       42.42     20.45 o 
   0   5  15        0.12       39.48     30.56 o 
   1   5  15        0.86        9.16     28.17 o 
   2   5  15        0.80       18.20     32.24 o 
  -3   6  15       61.21       71.31     26.65 o 
  -2   6  15        7.12       20.49     23.39 o 
  -1   6  15      422.19      319.51     46.67 o 
   0   6  15      194.68      287.46     45.81 o 
   1   6  15       46.93       49.39     31.16 o 
   2   6  15       24.59        9.22     31.02 o 
  -3   7  15       28.52       16.33     22.05 o 
  -2   7  15      210.36      180.70     35.81 o 
  -1   7  15      191.91      198.33     38.68 o 
   0   7  15       70.48      125.34     35.67 o 
   1   7  15        3.82       -9.38     36.93 o 
   2   7  15      236.85      178.09     95.30 o 
  -3   8  15       14.56       43.00     28.66 o 
  -2   8  15        0.59      -21.47     22.12 o 
  -1   8  15       14.69        0.88     23.97 o 
   0   8  15       88.67       56.64     33.30 o 
   1   8  15       97.01       57.67     33.31 o 
   2   8  15       26.88       35.09     41.51 o 
  -3   9  15       29.12        6.49     28.61 o 
  -2   9  15       33.84        1.00     24.71 o 
  -1   9  15        1.22       -6.50     22.60 o 
   0   9  15       37.71       24.38     31.55 o 
   1   9  15       40.56       47.45     36.11 o 
   2   9  15        8.50        1.19     58.27 o 
  -3  10  15        2.46      -10.03     28.21 o 
  -2  10  15       50.70       97.31     31.17 o 
  -1  10  15        2.86       16.75     24.56 o 
   0  10  15      274.60      226.30     44.67 o 
   1  10  15       18.76       58.01     76.80 o 
  -2  11  15       98.98      112.65     35.49 o 
  -1  11  15       47.34       41.48     28.48 o 
   0  11  15        0.89       50.36     29.70 o 
   1  11  15        1.79       28.87     44.57 o 
  -2  12  15        0.00        2.17     43.48 o 
  -1  12  15        1.15       25.41     27.53 o 
   0  12  15        0.75      -47.16     31.44 o 
  -1  13  15        6.58        3.28     35.70 o 
   0  13  15        0.18       -5.90     36.03 o 
  -3   0  16        0.11       40.61     41.92 o 
  -2   0  16        8.00        8.71     25.71 o 
  -1   0  16      478.56      421.38     90.88 o 
   0   0  16       28.10       16.05     43.56 o 
   1   0  16       18.39       59.11     48.63 o 
   2   0  16       34.71       36.35     45.52 o 
  -3   1  16      200.03      218.24     61.57 o 
  -2   1  16       11.95        7.59     27.11 o 
  -1   1  16        7.36        0.87     17.52 o 
   0   1  16       12.84       64.54     55.18 o 
   1   1  16       97.95       87.08     44.70 o 
   2   1  16        0.29       -7.14     29.86 o 
  -3   2  16       46.17      -19.56     48.63 o 
  -2   2  16       55.33       66.06     37.07 o 
  -1   2  16        1.90        0.19     16.70 o 
   0   2  16       53.80        7.31     31.19 o 
   1   2  16       47.98       18.40     30.07 o 
   2   2  16      207.07      168.57     92.68 o 
  -3   3  16        2.96       -3.52     30.80 o 
  -2   3  16        3.93       23.20     28.53 o 
  -1   3  16       47.30       40.42     19.58 o 
   0   3  16        2.67      -24.79     27.62 o 
   1   3  16       12.47      -15.74     29.29 o 
   2   3  16       35.21       35.80     32.94 o 
  -3   4  16       35.06       43.93     32.82 o 
  -2   4  16       17.27       20.40     23.83 o 
  -1   4  16       35.26       27.83     18.95 o 
   0   4  16        0.03       -4.81     32.42 o 
   1   4  16       47.49       58.66    100.05 o 
   2   4  16       62.37       33.05     35.94 o 
  -3   5  16       33.73       -0.57     38.89 o 
  -2   5  16        1.16      -19.04     18.91 o 
  -1   5  16       48.88       80.65     21.35 o 
   0   5  16      181.89      184.58     42.98 o 
   1   5  16       81.35       77.74     33.25 o 
   2   5  16        0.10       17.79     35.79 o 
  -3   6  16       47.08       56.32     25.58 o 
  -2   6  16       51.81       45.33     22.84 o 
  -1   6  16       28.06       28.89     22.91 o 
   0   6  16      241.63      267.80     49.46 o 
   1   6  16       45.32       52.94     32.97 o 
   2   6  16       16.02       -8.15     35.57 o 
  -3   7  16       21.43       17.59     23.88 o 
  -2   7  16        8.26       44.67     28.07 o 
  -1   7  16       20.58       68.94     40.86 o 
   0   7  16       24.96       23.11     51.83 o 
   1   7  16       30.38       -3.92     29.19 o 
  -3   8  16       51.12       47.58     26.27 o 
  -2   8  16        4.75       32.99     34.55 o 
  -1   8  16       11.08       13.41     25.28 o 
   0   8  16      216.70      283.81     51.04 o 
   1   8  16       69.60      120.36     44.10 o 
  -2   9  16       31.40       -2.95     24.48 o 
  -1   9  16       82.23       55.02     44.54 o 
   0   9  16        5.93        5.48     33.97 o 
   1   9  16       13.19       48.57     34.27 o 
  -2  10  16        0.06       -5.16     42.66 o 
  -1  10  16       15.00       23.09     41.43 o 
   0  10  16        3.43       13.65     31.05 o 
   1  10  16        1.12       49.15     45.77 o 
  -1  11  16        0.02       16.87     38.81 o 
   0  11  16        0.02        6.67     31.29 o 
  -3   1  17       44.15       22.87     30.49 o 
  -2   1  17       23.23       38.30     25.13 o 
  -1   1  17       42.72       41.98     21.50 o 
   0   1  17        0.12      -24.65     31.60 o 
   1   1  17        2.67      -23.06     31.20 o 
  -3   2  17        3.91       24.24     34.53 o 
  -2   2  17       44.21       61.69     27.04 o 
  -1   2  17       47.16       35.97     22.04 o 
   0   2  17        9.18        4.58     35.70 o 
   1   2  17       23.66       53.89     36.62 o 
  -3   3  17       13.54      -20.75     31.20 o 
  -2   3  17       20.20       10.48     47.20 o 
  -1   3  17      113.57      149.44     27.63 o 
   0   3  17        7.82       49.59     47.98 o 
   1   3  17      185.79      136.59     79.01 o 
  -3   4  17        6.16      -31.28     28.46 o 
  -2   4  17       24.39       24.87     64.69 o 
  -1   4  17        6.52       -1.55     22.95 o 
   0   4  17      128.06       69.37     36.88 o 
   1   4  17       38.95       24.24     67.87 o 
  -3   5  17        0.02       -0.08     29.80 o 
  -2   5  17       17.04       16.19     22.14 o 
  -1   5  17        8.61       50.27     31.61 o 
   0   5  17       54.32        1.62     35.44 o 
   1   5  17        5.33       40.36     34.24 o 
  -2   6  17        3.23      -22.72     20.65 o 
  -1   6  17       11.10       -4.31     23.17 o 
   0   6  17      257.36      191.55     44.96 o 
   1   6  17        3.04       -4.60     34.06 o 
  -2   7  17        4.27       21.44     21.24 o 
  -1   7  17      130.45       34.22     44.21 o 
   0   7  17       39.99       22.33     34.39 o 
   1   7  17        2.37       -3.95     34.74 o 
  -2   8  17        2.13       -8.09     47.57 o 
  -1   8  17       24.67       -6.06     41.10 o 
   0   8  17      217.25      186.70    105.05 o 
  -1   9  17       22.44       -6.06     41.92 o 
   0   9  17       24.37       10.94     38.07 o 
  -2   0  18       12.05       22.43     39.46 o 
  -1   0  18       26.41        8.84     48.47 o 
   0   0  18       33.07      -32.42     45.52 o 
   1   0  18        1.54       26.53     47.49 o 
  -2   1  18       88.11       51.52     52.48 o 
  -1   1  18       30.18       58.48     37.46 o 
   0   1  18       22.89        4.79     39.18 o 
   1   1  18        0.70       -9.11     35.80 o 
  -2   2  18      147.10      124.11     33.03 o 
  -1   2  18       50.16       33.96     28.25 o 
   0   2  18       29.50       53.26     39.71 o 
   1   2  18       10.49       34.04     40.21 o 
  -2   3  18        3.74       -8.87     33.46 o 
  -1   3  18        4.48        2.04     26.57 o 
   0   3  18       41.13       53.06     37.33 o 
   1   3  18        0.13      -17.92     34.10 o 
  -2   4  18        6.51        8.70     35.01 o 
  -1   4  18        4.01      -22.90     24.51 o 
   0   4  18        0.22       28.69     36.95 o 
  -2   5  18        2.23      -10.21     24.03 o 
  -1   5  18       17.11       40.56     27.69 o 
   0   5  18       16.01       18.69     63.37 o 
  -1   6  18       15.13       59.38     44.54 o 
   0   6  18       29.34        5.01     46.67 o 
  -1   7  18       29.94       40.73     66.73 o 
  -1   1  19        3.61       -0.30     67.96 o 
  -1   2  19       31.21       30.82     40.01 o 
                                                 
